# Supplementary material for: Complete genome sequencing of three human clinical isolates of Staphylococcus caprae reveals virulence factors similar to those of S. epidermidis and S. capitis
Source: BMC Genomics. 2018 Nov 8;19:810. doi: 10.1186/s12864-018-5185-9 (PMC6225691; doi:10.1186/s12864-018-5185-9)
Supplement: Supplementary file 1 — Table S1. List of Staphylococcus strains used in phylogenetic analysis (XLSX 14 kb) [file 12864_2018_5185_MOESM1_ESM.xlsx]

## Sheet: Strain List
Supplementary dataset S1: List of Staphylococcus strains used in phylogenetic analysis
Species	Strain	Accession number	Sequence status
Staphylococcus agnetis	908	NZ_CP009623.1	complete
Staphylococcus argenteus	MSHR1132	NC_016941.1	complete
Staphylococcus aureus	N315	BA000018.3	complete
Staphylococcus aureus	NCTC8325	CP000253.1	complete
Staphylococcus aureus	RF122	NC_007622.1	complete
Staphylococcus aureus	S0385	AM990992.1	complete
Staphylococcus aureus	Mu50	BA000017.4	complete
Staphylococcus aureus	Mu3	NC_009782.1	complete
Staphylococcus aureus	Newman	AP009351.1	complete
Staphylococcus aureus	MW2	BA000033.2	complete
Staphylococcus aureus	MRSA252	BX571856.1	complete
Staphylococcus aureus	MSSA476	BX571856.1	complete
Staphylococcus aureus	COL	NC_002951.2	complete
Staphylococcus aureus	USA300 FPR3757	CP000255.1	complete
Staphylococcus aureus	JH9	CP000703.1	complete
Staphylococcus aureus	TCH1516	CP000730.1	complete
Staphylococcus aureus	JH1	CP000736.1	complete
Staphylococcus aureus	ED98	NC_013450.1	complete
Staphylococcus aureus	04-02981	NC_017340.1	complete
Staphylococcus aureus	TW20	FN433596.1	complete
Staphylococcus aureus	JKD6159	CP002114.2	complete
Staphylococcus aureus	JKD6008	CP002120.1	complete
Staphylococcus capitis	AYP1020	NZ_CP007601.1	complete
Staphylococcus capitis	CR01	LN866849.1	complete
Staphylococcus capitis	TW2795	AP014956.1	complete
Staphylococcus caprae	9557	NZ_JXXP00000000.1	draft
Staphylococcus caprae	JMUB145		complete
Staphylococcus caprae	JMUB590		complete
Staphylococcus caprae	JMUB898		complete
Staphylococcus caprae	M23864	ACJB00000000.1	draft
Staphylococcus carnosus	LTH3730	NZ_CP016760.1	complete
Staphylococcus carnosus	TM300	AM295250.1	complete
Staphylococcus cohnii	SNUDS-2	CP019597.1	complete
Staphylococcus condimenti	DSM11674	NZ_CP015114.1	complete
Staphylococcus condimenti	StO2014-01	NZ_CP018776.1	complete
Staphylococcus epidermidis	14-1-R1	CP018842.1	complete
Staphylococcus epidermidis	1457	NZ_CP020463.1	complete
Staphylococcus epidermidis	ATCC12228	NC_004461.1	complete
Staphylococcus epidermidis	BPH0662	NZ_LT571449.1	complete
Staphylococcus epidermidis	PM221	NZ_HG813242.1	complete
Staphylococcus epidermidis	RP62A	CP000029.1	complete
Staphylococcus epidermidis	SEI	NZ_CP009046.1	complete
Staphylococcus equorum	C2014	NZ_CP013714.1	complete
Staphylococcus equorum	KM1031	NZ_CP013980.1	complete
Staphylococcus equorum	KS1039	NZ_CP013114.1	complete
Staphylococcus haemolyticus	JCSC1435	NC_007168.1	complete
Staphylococcus haemolyticus	S167	NZ_CP013911.1	complete
Staphylococcus haemolyticus	Sh29	CP011116.1	complete
Staphylococcus hyicus	ATCC11249	NZ_CP008747.1	complete
Staphylococcus lugdunensis	FDAARGOS_141	NZ_CP014022.1	complete
Staphylococcus lugdunensis	FDAARGOS_143	NZ_CP014023.1	complete
Staphylococcus lugdunensis	FDAARGOS_222	NZ_CP020406.1	complete
Staphylococcus lugdunensis	HKU09-01	NC_013893.1	complete
Staphylococcus lugdunensis	N920143	NC_017353.1	complete
Staphylococcus lutrae	ATCC700373	NZ_CP020773.1	complete
Staphylococcus pasteuri	SP1	NC_022737.1	complete
Staphylococcus pettenkoferi	FDAARGOS_288	CP022096.1	complete
Staphylococcus pseudintermedius	063228	NZ_CP015626.1	complete
Staphylococcus pseudintermedius	081661	NZ_CP016073.1	complete
Staphylococcus pseudintermedius	E140	NZ_ANOI01000001.1	complete
Staphylococcus pseudintermedius	ED99	NC_017568.1	complete
Staphylococcus pseudintermedius	HKU10-03	NC_014925.1	complete
Staphylococcus pseudintermedius	NA45	NZ_CP016072.1	complete
Staphylococcus saprophyticus	ATCC15305	NC_007350.1	complete
Staphylococcus saprophyticus	FDAARGOS_137	NZ_CP014057.1	complete
Staphylococcus saprophyticus	FDAARGOS_168	NZ_CP014113.1	complete
Staphylococcus saprophyticus	FDAARGOS_336	CP022056.1	complete
Staphylococcus saprophyticus	FDAARGOS_355	CP022093.1	complete
Staphylococcus schleiferi	1360-13	NZ_CP009470.1	complete
Staphylococcus schleiferi	2142-05	NZ_CP009762.1	complete
Staphylococcus schleiferi	2317-03	NZ_CP010309.1	complete
Staphylococcus schleiferi	5909-02	NZ_CP009676.1	complete
Staphylococcus schleiferi	TSCC54	NZ_AP014944.1	complete
Staphylococcus sciuri	FDAARGOS_285	CP022046.1	complete
Staphylococcus sciuri	SNUDS-18	CP020377.1	complete
Staphylococcus simulans	FDAARGOS_124	NZ_CP014016.1	complete
Staphylococcus succinus	14BME20	NZ_CP018199.1	complete
Staphylococcus warneri	SG1	NC_020164.1	complete
Staphylococcus xylosus	C2a	NZ_LN554884.1	complete
Staphylococcus xylosus	HKUOPL8	NZ_CP007208.1	complete
Staphylococcus xylosus	S170	NZ_CP013922.1	complete
Staphylococcus xylosus	SMQ-121	NZ_CP008724.1	complete
