# Supplementary material for: Complete genome sequencing of three human clinical isolates of Staphylococcus caprae reveals virulence factors similar to those of S. epidermidis and S. capitis
Source: BMC Genomics. 2018 Nov 8;19:810. doi: 10.1186/s12864-018-5185-9 (PMC6225691; doi:10.1186/s12864-018-5185-9)
Supplement: Supplementary file 2 — Table S2. Genome information of S. caprae JMUB898, S. caprae JMUB590, S. caprae JMUB145, S. epidermidis RP62a and S. capitis TW2795. (XLSX 1515 kb) [file 12864_2018_5185_MOESM2_ESM.xlsx]

## Sheet: Dataset S2-1
Dataset S2-1. Genome information of S. caprae JMUB898
										S. caprae JMUB145 homologue		S. caprae JMUB590 homologue		S. epidermidis RP62a homologue			S. capitis TW2795 homologue
Feature	start	end	strand	locus_tag	gene	product	core genome (CG)	mobile genomic element	S. caprae_CG	locus tag	amino acid % identity	locus tag	amino acid % identity	locus tag	amino acid % identity	S. epidermidis_CG	locus tag	amino acid % identity	S. capitis_CG
CDS	518	1873	+	JMUB898_0001	dnaA	chromosomal replication initiator protein DnaA	S. epidermidis-S. capitis-S. caprae_CG		S. caprae_CG	JMUB145_0001	1	JMUB590_0001	1	SERP2553	0.9379	S. epidermidis_CG	JMUB0001_1	0.9424	S. capitis_CG
CDS	2183	3316	+	JMUB898_0002	dnaN	DNA polymerase III subunit beta	S. epidermidis-S. capitis-S. caprae_CG		S. caprae_CG	JMUB145_0002	1	JMUB590_0002	1	SERP2552	0.9788	S. epidermidis_CG	JMUB0001_2	0.9894	S. capitis_CG
CDS	3707	3943	+	JMUB898_0003	yaaA	S4 domain-containing protein YaaA	S. caprae_CG		S. caprae_CG	JMUB145_0003	1	JMUB590_0003	1	SERP2551	0.9744
CDS	3940	5055	+	JMUB898_0004	recF	DNA replication and repair protein RecF	S. epidermidis-S. capitis-S. caprae_CG		S. caprae_CG	JMUB145_0004	1	JMUB590_0004	1	SERP2550	0.9353	S. epidermidis_CG	JMUB0001_3	0.9704	S. capitis_CG
CDS	5078	6997	+	JMUB898_0005	gyrB	DNA gyrase subunit B	S. epidermidis-S. capitis-S. caprae_CG		S. caprae_CG	JMUB145_0005	1	JMUB590_0005	1	SERP2549	0.9609	S. epidermidis_CG	JMUB0001_4	0.9718	S. capitis_CG
CDS	7034	9709	+	JMUB898_0006	gyrA	DNA gyrase subunit A	S. epidermidis-S. capitis-S. caprae_CG		S. caprae_CG	JMUB145_0006	0.9989	JMUB590_0006	0.9989	SERP2548	0.9316	S. epidermidis_CG	JMUB0001_5	0.9608	S. capitis_CG
CDS	9785	10597	-	JMUB898_0007	nnrD	ADP-dependent (S)-NAD(P)H-hydrate dehydratase	S. epidermidis-S. capitis-S. caprae_CG		S. caprae_CG	JMUB145_0007	1	JMUB590_0007	1	SERP2547	0.9483	S. epidermidis_CG	JMUB0001_6	0.9667	S. capitis_CG
CDS	11009	12514	+	JMUB898_0008	hutH	histidine ammonia-lyase	S. capitis-S. caprae_CG		S. caprae_CG	JMUB145_0008	1	JMUB590_0008	1				JMUB0001_7	0.9461	S. capitis_CG
CDS	12894	14180	+	JMUB898_0009	serS	seryl-tRNA synthetase	S. epidermidis-S. capitis-S. caprae_CG		S. caprae_CG	JMUB145_0009	0.9977	JMUB590_0009	0.9977	SERP2545	0.9206	S. epidermidis_CG	JMUB0001_8	0.9626	S. capitis_CG
CDS	14497	15189	+	JMUB898_0010		amino acid permease	S. epidermidis-S. capitis-S. caprae_CG		S. caprae_CG	JMUB145_0010	1	JMUB590_0010	1	SERP2543	0.8478	S. epidermidis_CG	JMUB0001_9	0.8913	S. capitis_CG
CDS	15186	15515	+	JMUB898_0011		probable membrane protein	S. epidermidis-S. caprae_CG		S. caprae_CG	JMUB145_0011	1	JMUB590_0011	1	SERP2542	0.8073	S. epidermidis_CG
CDS	15808	16776	+	JMUB898_0012		hypothetical protein, similar to homoserine-o-acetyltransferase	S. epidermidis-S. capitis-S. caprae_CG		S. caprae_CG	JMUB145_0012	1	JMUB590_0012	1	SERP2541	0.9068	S. epidermidis_CG	JMUB0001_10	0.9193	S. capitis_CG
CDS	17006	17917	+	JMUB898_0013		hypothetical protein	S. epidermidis-S. capitis-S. caprae_CG		S. caprae_CG	JMUB145_0013	1	JMUB590_0013	1	SERP2540	0.851	S. epidermidis_CG	JMUB0001_11	0.9208	S. capitis_CG
CDS	17946	19913	+	JMUB898_0014		hypothetical protein	S. epidermidis-S. capitis-S. caprae_CG		S. caprae_CG	JMUB145_0014	1	JMUB590_0014	1	SERP2539	0.9511	S. epidermidis_CG	JMUB0001_12	0.9802	S. capitis_CG
CDS	19910	20356	+	JMUB898_0015	rplI	50S ribosomal protein L9	S. epidermidis-S. capitis-S. caprae_CG		S. caprae_CG	JMUB145_0015	1	JMUB590_0015	1	SERP2538	0.9459	S. epidermidis_CG	JMUB0001_13	0.973	S. capitis_CG
CDS	20582	21982	+	JMUB898_0016	dnaC	replicative DNA helicase	S. epidermidis-S. capitis-S. caprae_CG		S. caprae_CG	JMUB145_0016	1	JMUB590_0016	1	SERP2537	0.9871	S. epidermidis_CG	JMUB0001_14	0.9828	S. capitis_CG
CDS	22260	23543	+	JMUB898_0017	purA	adenylosuccinate synthase	S. epidermidis-S. capitis-S. caprae_CG		S. caprae_CG	JMUB145_0017	1	JMUB590_0017	1	SERP2536	0.9836	S. epidermidis_CG	JMUB0001_15	0.9906	S. capitis_CG
tRNA	23944	24015	+	JMUB898_0018		tRNA-Glu
tRNA	24024	24096	+	JMUB898_0019		tRNA-Asp
CDS	24609	25310	+	JMUB898_0020	vicR	response regulator VicR	S. epidermidis-S. capitis-S. caprae_CG		S. caprae_CG	JMUB145_0020	1	JMUB590_0020	1	SERP2534	0.9871	S. epidermidis_CG	JMUB0001_18	1	S. capitis_CG
CDS	25323	27155	+	JMUB898_0021	walK	two-component sensor histidine kinase, walK	S. epidermidis-S. capitis-S. caprae_CG		S. caprae_CG	JMUB145_0021	0.9984	JMUB590_0021	0.9984	SERP2533	0.9689	S. epidermidis_CG	JMUB0001_19	0.9836	S. capitis_CG
CDS	27148	28485	+	JMUB898_0022		hypothetical protein	S. epidermidis-S. capitis-S. caprae_CG		S. caprae_CG	JMUB145_0022	1	JMUB590_0022	1	SERP2532	0.7933	S. epidermidis_CG	JMUB0001_20	0.9146	S. capitis_CG
CDS	28486	29274	+	JMUB898_0023		hypothetical protein	S. epidermidis-S. capitis-S. caprae_CG		S. caprae_CG	JMUB145_0023	1	JMUB590_0023	1	SERP2531	0.7939	S. epidermidis_CG	JMUB0001_21	0.9046	S. capitis_CG
CDS	29783	30574	+	JMUB898_0024		metallo-hydrolase	S. epidermidis-S. capitis-S. caprae_CG		S. caprae_CG	JMUB145_0024	1	JMUB590_0024	1	SERP2530	0.9696	S. epidermidis_CG	JMUB0001_22	0.9962	S. capitis_CG
CDS	30983	31462	+	JMUB898_0025	orfX	hypothetical protein OrfX, similar to 23S rRNA (pseudouridine1915-N3)-methyltransferase	S. caprae_CG	SCCmec (DR-1 31444-31472)	S. caprae_CG	JMUB145_0025	1	JMUB590_0025	1	SERP2529	0.956		JMUB0001_23	0.9748
CDS	31784	33040	+	JMUB898_0026		hypothetical protein		SCCmec						SERP2528	1		JMUB0001_24	1
CDS	33455	33694	+	JMUB898_0027		hypothetical protein		SCCmec						SERP2527	1
CDS	33726	34400	-	JMUB898_0028	tnp	transposase for IS431		SCCmec		JMUB145_0036	0.9955	JMUB590_0028	0.9955	SERP2526	1		JMUB0001_32	0.9732
CDS	34658	34825	+	JMUB898_0029		putative HMG-CoA synthase		SCCmec		JMUB145_0037	1	JMUB590_0029	1	SERP2525	1		JMUB0001_33	1
CDS	35702	36445	+	JMUB898_0030		glycerophosphoryldiester phosphodiesterase homologue		SCCmec		JMUB145_0038	1	JMUB590_0030	1	SERP2523	1		JMUB0001_34	1
CDS	36542	36970	+	JMUB898_0031		maoC like domain protein		SCCmec		JMUB145_0039	1	JMUB590_0031	1	SERP2522	1		JMUB0001_35	1
CDS	37016	39022	-	JMUB898_0032	mecA	penicillin binding protein 2 prime		SCCmec		JMUB145_0040	0.9985	JMUB590_0032	0.9985	SERP2521	1		JMUB0001_36	1
CDS	39122	40108	+	JMUB898_0033	mecR1	mecA regulatory sensor-transducer MecR1		SCCmec						SERP2520	1		JMUB0001_37	1
CDS	40080	40340	+	JMUB898_0034		hypothetical protein		SCCmec		JMUB145_0057	0.925	JMUB590_0034	0.925
CDS	40331	41854	-	JMUB898_0035	tnp	tranpsosase for ISSepi1		SCCmec						SERP0479	0.7805
CDS	41990	42496	-	JMUB898_0036		hypothetical protein		SCCmec		JMUB145_0055	0.9401	JMUB590_0036	0.9401				JMUB0001_52	0.6168
CDS	42511	42822	-	JMUB898_0037		hypothetical protein		SCCmec		JMUB145_0054	0.8738	JMUB590_0037	0.8738	SERP2503	0.8932
CDS	42909	43259	-	JMUB898_0038		hypothetical protein		SCCmec		JMUB145_0053	0.5495	JMUB590_0038	0.5495				JMUB0001_54	0.513
CDS	43780	45408	-	JMUB898_0039	ccrB2	cassette chromosome recombinase B2		SCCmec						SERP2499	0.9871		JMUB0001_55	0.8635
CDS	45430	46779	-	JMUB898_0040	ccrA2	cassette chromosome recombinase A2		SCCmec						SERP2498	0.9688		JMUB0001_56	0.7327
CDS	47013	48800	-	JMUB898_0041		hypothetical protein		SCCmec						SERP2496	0.8653		JMUB0001_58	0.6577
CDS	48800	49090	-	JMUB898_0042		hypothetical protein		SCCmec
CDS	49229	50278	+	JMUB898_0043		hypothetical protein		SCCmec									JMUB0001_60	0.8138
CDS	50951	52441	+	JMUB898_0044		AAA family ATPase		SCCmec
CDS	52814	53128	-	JMUB898_0045		Zn-dependent hydrolase		SCCmec									JMUB0001_41	0.6383
CDS	53065	54069	-	JMUB898_0046		Zn-dependent hydrolase		SCCmec						SERP2435	0.9574		JMUB0001_42	0.7238
CDS	54188	54325	+	JMUB898_0047		hypothetical protein		SCCmec
CDS	54322	54693	+	JMUB898_0048		HNH endonuclease family protein		SCCmec
CDS	54822	55442	+	JMUB898_0049		hypothetical protein		SCCmec (DR-2 55747-55775)
CDS	55914	56543	+	JMUB898_0050		hypothetical protein	S. caprae_CG		S. caprae_CG	JMUB145_0066	0.9942	JMUB590_0050	1
CDS	56796	58109	+	JMUB898_0051		hypothetical protein	S. caprae_CG		S. caprae_CG	JMUB145_0067	1	JMUB590_0051	1
CDS	58115	59896	+	JMUB898_0052		hypothetical protein	S. caprae_CG		S. caprae_CG	JMUB145_0069	1	JMUB590_0052	1
CDS	60102	61010	+	JMUB898_0053		hypothetical protein	S. caprae_CG		S. caprae_CG	JMUB145_0070	1	JMUB590_0053	1
CDS	61249	62805	+	JMUB898_0054	hsdM	type I restriction-modification system, DNA methylase	S. caprae_CG		S. caprae_CG	JMUB145_0071	1	JMUB590_0054	1
CDS	62798	64018	+	JMUB898_0055	hsdS	type I restriction-modification system, specificity subunit S	S. caprae_CG		S. caprae_CG	JMUB145_0072	1	JMUB590_0055	1
CDS	64131	65045	+	JMUB898_0056		hypothetical protein	S. caprae_CG		S. caprae_CG	JMUB145_0074	1	JMUB590_0056	1
CDS	65272	66261	+	JMUB898_0057	hlb	beta-hemolysin	S. epidermidis-S. capitis-S. caprae_CG		S. caprae_CG	JMUB145_0075	1	JMUB590_0057	1	SERP2544	0.8742	S. epidermidis_CG	JMUB0001_68	0.8845	S. capitis_CG
CDS	66732	67436	+	JMUB898_0058		hypothetical protein	S. caprae_CG		S. caprae_CG	JMUB145_0076	1	JMUB590_0058	1
CDS	67493	68164	+	JMUB898_0059		hypothetical protein	S. caprae_CG		S. caprae_CG	JMUB145_0077	1	JMUB590_0059	1
CDS	68659	70509	+	JMUB898_0060		tyrosine decarboxylase	S. caprae_CG		S. caprae_CG	JMUB145_0078	1	JMUB590_0060	1
CDS	70570	71967	+	JMUB898_0061	nhaC_2	Na+/H+ antiporter NhaC	S. caprae_CG		S. caprae_CG	JMUB145_0079	1	JMUB590_0061	1
CDS	72091	72759	+	JMUB898_0062		hypothetical protein	S. caprae_CG		S. caprae_CG	JMUB145_0080	1	JMUB590_0062	1
CDS	73086	73580	-	JMUB898_0063		hypothetical protein	S. epidermidis-S. capitis-S. caprae_CG		S. caprae_CG	JMUB145_0084	1	JMUB590_0063	1	SERP2408	0.8049	S. epidermidis_CG	JMUB0001_70	0.8841	S. capitis_CG
CDS	73766	74785	+	JMUB898_0064	panE	2-dehydropantoate 2-reductase	S. caprae_CG		S. caprae_CG	JMUB145_0085	1	JMUB590_0064	1
CDS	74821	75561	+	JMUB898_0065		putative acetoacetate decarboxylase	S. caprae_CG		S. caprae_CG	JMUB145_0086	1	JMUB590_0065	1
CDS	75749	76729	-	JMUB898_0066	dus	probable tRNA-dihydrouridine synthase	S. epidermidis-S. capitis-S. caprae_CG		S. caprae_CG	JMUB145_0087	1	JMUB590_0066	1	SERP2413	0.8831	S. epidermidis_CG	JMUB0001_71	0.9164	S. capitis_CG
CDS	76686	76862	+	JMUB898_0067		NBS-LRR resistance-like protein 4F	S. caprae_CG		S. caprae_CG	JMUB145_0088	1	JMUB590_0067	1
CDS	76906	77445	-	JMUB898_0068		hypothetical protein	S. caprae_CG		S. caprae_CG	JMUB145_0089	1	JMUB590_0068	1
CDS	77500	78081	-	JMUB898_0069		hypothetical protein	S. caprae_CG		S. caprae_CG	JMUB145_0090	1	JMUB590_0069	1
CDS	78865	79083	-	JMUB898_0070		hypothetical protein
CDS	79160	79906	+	JMUB898_0071		putative trypsin	S. capitis-S. caprae_CG		S. caprae_CG	JMUB145_0091	0.996	JMUB590_0070	1				JMUB0001_74	0.9234	S. capitis_CG
CDS	80137	81186	+	JMUB898_0072		ABC transporter permease	S. epidermidis-S. capitis-S. caprae_CG		S. caprae_CG	JMUB145_0092	0.9971	JMUB590_0071	0.9971	SERP1005	0.6954	S. epidermidis_CG	JMUB0001_72	0.894	S. capitis_CG
CDS	81199	81861	+	JMUB898_0073		ABC transporter ATP-binding protein	S. epidermidis-S. capitis-S. caprae_CG		S. caprae_CG	JMUB145_0093	1	JMUB590_0072	1	SERP1004	0.7227	S. epidermidis_CG	JMUB0001_73	0.9182	S. capitis_CG
CDS	82025	82453	+	JMUB898_0074		Rrf2 family transcriptional regulator	S. caprae_CG		S. caprae_CG	JMUB145_0094	1	JMUB590_0073	1
CDS	82599	83237	+	JMUB898_0075	ywnB	ADP-L-glycero-D-manno-heptose-6-epimerase	S. caprae_CG		S. caprae_CG	JMUB145_0095	1	JMUB590_0074	1
CDS	83560	83709	+	JMUB898_0076		hypothetical protein	S. caprae_CG		S. caprae_CG	JMUB145_0096	1	JMUB590_0075	1
CDS	83900	84862	+	JMUB898_0077		hypothetical protein	S. capitis-S. caprae_CG		S. caprae_CG	JMUB145_0097	1	JMUB590_0076	1				JMUB0001_76	0.8459	S. capitis_CG
CDS	84879	85757	+	JMUB898_0078		hypothetical protein	S. capitis-S. caprae_CG		S. caprae_CG	JMUB145_0098	1	JMUB590_0077	1				JMUB0001_77	0.8824	S. capitis_CG
CDS	85951	87087	+	JMUB898_0079		GroES-like protein	S. capitis-S. caprae_CG		S. caprae_CG	JMUB145_0099	1	JMUB590_0078	1	SERP2446	0.6931		JMUB0001_78	0.8679	S. capitis_CG
CDS	87447	88151	+	JMUB898_0080		putative lipoprotein	S. caprae_CG		S. caprae_CG	JMUB145_0100	1	JMUB590_0079	1	SERP2423	0.8889
CDS	88154	89536	+	JMUB898_0081		hypothetical protein	S. caprae_CG		S. caprae_CG	JMUB145_0101	1	JMUB590_0080	1	SERP2452	0.6557
CDS	89536	89862	+	JMUB898_0082		hypothetical protein	S. caprae_CG		S. caprae_CG	JMUB145_0102	1	JMUB590_0081	1	SERP2449	0.8519
CDS	89866	90150	+	JMUB898_0083		hypothetical protein	S. caprae_CG		S. caprae_CG	JMUB145_0103	1	JMUB590_0082	1	SERP2448	0.9022
CDS	90245	91009	+	JMUB898_0084		hypothetical protein	S. caprae_CG		S. caprae_CG	JMUB145_0104	0.9961	JMUB590_0083	0.9961	SERP2451	0.8398
CDS	91051	91815	+	JMUB898_0085		putative lipoprotein	S. caprae_CG		S. caprae_CG	JMUB145_0105	1	JMUB590_0084	1	SERP2443	0.8261
CDS	92143	93573	-	JMUB898_0086		ABC transporter, ATP-binding protein	S. caprae_CG		S. caprae_CG	JMUB145_0106	1	JMUB590_0085	1
CDS	93566	94270	-	JMUB898_0087		cobalt transport protein	S. caprae_CG		S. caprae_CG	JMUB145_0107	1	JMUB590_0086	1
CDS	94273	94854	-	JMUB898_0088		hypothetical protein	S. caprae_CG		S. caprae_CG	JMUB145_0108	1	JMUB590_0087	1
CDS	95445	97190	+	JMUB898_0089		ABC transporter family protein	S. caprae_CG		S. caprae_CG	JMUB145_0109	1	JMUB590_0088	1
CDS	97187	98929	+	JMUB898_0090		ABC transporter	S. caprae_CG		S. caprae_CG	JMUB145_0110	1	JMUB590_0089	1
CDS	98959	100017	+	JMUB898_0091		hypothetical protein	S. caprae_CG		S. caprae_CG	JMUB145_0111	1	JMUB590_0090	1
CDS	100031	101074	+	JMUB898_0092		thiazolinyl imide reductase	S. caprae_CG		S. caprae_CG	JMUB145_0112	1	JMUB590_0091	1
CDS	101086	105288	+	JMUB898_0093		methyltransferase domain protein	S. caprae_CG		S. caprae_CG	JMUB145_0113	1	JMUB590_0092	1
CDS	105278	105880	+	JMUB898_0094		hypothetical protein	S. caprae_CG		S. caprae_CG	JMUB145_0114	1	JMUB590_0093	1
CDS	105904	107502	+	JMUB898_0095	entE	putative (2,3-dihydroxybenzoyl)adenylate synthase	S. caprae_CG		S. caprae_CG	JMUB145_0115	1	JMUB590_0094	0.9981
CDS	107507	115009	+	JMUB898_0096		AMP-binding enzyme	S. caprae_CG		S. caprae_CG	JMUB145_0116	0.9991	JMUB590_0095	0.9991
CDS	115011	115787	+	JMUB898_0097	olah	thioesterase domain protein	S. caprae_CG		S. caprae_CG	JMUB145_0120	1	JMUB590_0096	1
CDS	115777	116802	+	JMUB898_0098	dmpM	O-methyltransferase	S. caprae_CG		S. caprae_CG	JMUB145_0121	1	JMUB590_0097	1
CDS	116918	117616	-	JMUB898_0099	kdpE	hypothetical protein, similar to kdp operon transcriptional regulatory protein	S. capitis-S. caprae_CG		S. caprae_CG	JMUB145_0122	1	JMUB590_0098	1	SERP2490	0.7965		JMUB0001_79	0.8664	S. capitis_CG
CDS	117621	120266	-	JMUB898_0100	kdpD	hypothetical protein, similar to kdp operon sensor protein	S. capitis-S. caprae_CG		S. caprae_CG	JMUB145_0123	0.9989	JMUB590_0099	0.9989	SERP2489	0.8377		JMUB0001_80	0.8778	S. capitis_CG
CDS	120533	122209	+	JMUB898_0101	kdpA	potassium-transporting ATPase A chain homologue	S. capitis-S. caprae_CG		S. caprae_CG	JMUB145_0124	1	JMUB590_0100	1	SERP2487	0.8817		JMUB0001_81	0.8857	S. capitis_CG
CDS	122228	124249	+	JMUB898_0102	kdpB	potassium-transporting ATPase B chain homologue	S. capitis-S. caprae_CG		S. caprae_CG	JMUB145_0125	1	JMUB590_0101	1	SERP2486	0.8975		JMUB0001_82	0.9168	S. capitis_CG
CDS	124265	124828	+	JMUB898_0103	kdpC	potassium-transporting ATPase C chain homologue	S. capitis-S. caprae_CG		S. caprae_CG	JMUB145_0126	1	JMUB590_0102	1	SERP2485	0.7189		JMUB0001_83	0.7742	S. capitis_CG
CDS	124989	125681	+	JMUB898_0104		S-adenosyl-L-methionine-dependent methyltransferase	S. caprae_CG		S. caprae_CG	JMUB145_0127	1	JMUB590_0103	1
CDS	125678	127231	+	JMUB898_0105		peptide ABC transporter peptide-binding protein	S. caprae_CG		S. caprae_CG	JMUB145_0128	1	JMUB590_0104	1
CDS	127231	128184	+	JMUB898_0106	opp-3B	oligopeptide permease, channel-forming protein	S. caprae_CG		S. caprae_CG	JMUB145_0129	1	JMUB590_0105	1
CDS	128186	128956	+	JMUB898_0107	opp-3C	oligopeptide permease, channel-forming protein	S. caprae_CG		S. caprae_CG	JMUB145_0130	1	JMUB590_0106	1
CDS	128875	129690	+	JMUB898_0108		ABC transporter, ATP-binding protein	S. caprae_CG		S. caprae_CG	JMUB145_0131	1	JMUB590_0107	1
CDS	129683	130312	+	JMUB898_0109		ABC transporter ATP-binding protein	S. caprae_CG		S. caprae_CG	JMUB145_0132	1	JMUB590_0108	1
CDS	130521	131213	+	JMUB898_0110		hypothetical protein	S. caprae_CG		S. caprae_CG	JMUB145_0133	1	JMUB590_0109	1
CDS	131213	132136	+	JMUB898_0111		ABC transporter, ATP-binding protein	S. caprae_CG		S. caprae_CG	JMUB145_0134	1	JMUB590_0110	1
CDS	132400	132654	-	JMUB898_0112		hypothetical protein	S. caprae_CG		S. caprae_CG	JMUB145_0135	0.9881	JMUB590_0111	0.9881
CDS	132740	133306	-	JMUB898_0113		hypothetical protein	S. caprae_CG		S. caprae_CG	JMUB145_0136	1	JMUB590_0112	1
CDS	133821	134663	+	JMUB898_0114		putative diaminopimelate epimerase	S. epidermidis-S. capitis-S. caprae_CG		S. caprae_CG	JMUB145_0137	1	JMUB590_0113	1	SERP2375	0.6403	S. epidermidis_CG	JMUB0001_84	0.8229	S. capitis_CG
CDS	134660	135475	+	JMUB898_0115		hypothetical protein	S. epidermidis-S. caprae_CG		S. caprae_CG	JMUB145_0138	1	JMUB590_0114	1	SERP2374	0.6753	S. epidermidis_CG	JMUB0001_86	0.7343
CDS	135468	136763	+	JMUB898_0116		hypothetical protein	S. epidermidis-S. caprae_CG		S. caprae_CG	JMUB145_0139	1	JMUB590_0115	1	SERP2373	0.6643	S. epidermidis_CG	JMUB0001_87	0.7343
CDS	136849	138447	+	JMUB898_0117	nikA	nickel transport system substrate-binding protein	S. epidermidis-S. caprae_CG		S. caprae_CG	JMUB145_0140	1	JMUB590_0116	1	SERP2372	0.859	S. epidermidis_CG	JMUB0001_88	0.8835
CDS	138460	139395	+	JMUB898_0118	nikB	nickel transport system permease protein	S. epidermidis-S. caprae_CG		S. caprae_CG	JMUB145_0141	1	JMUB590_0117	1	SERP2371	0.8264	S. epidermidis_CG	JMUB0001_89	0.8835
CDS	139392	140261	+	JMUB898_0119	nikC	nickel transport system permease protein	S. epidermidis-S. caprae_CG		S. caprae_CG	JMUB145_0142	1	JMUB590_0118	1	SERP2370	0.8252	S. epidermidis_CG	JMUB0001_90	0.8606
CDS	140258	141088	+	JMUB898_0120	nikD	nickel transport system ATP-binding protein	S. epidermidis-S. caprae_CG		S. caprae_CG	JMUB145_0143	1	JMUB590_0119	1	SERP2369	0.7011	S. epidermidis_CG	JMUB0001_91	0.7283
CDS	141066	141815	+	JMUB898_0121	nikE	nickel transport system ATP-binding protein	S. epidermidis-S. caprae_CG		S. caprae_CG	JMUB145_0144	1	JMUB590_0120	1	SERP2368	0.676	S. epidermidis_CG	JMUB0001_92	0.7751
CDS	141827	143011	+	JMUB898_0122		hypothetical protein	S. epidermidis-S. caprae_CG		S. caprae_CG	JMUB145_0145	1	JMUB590_0121	1	SERP2367	0.7418	S. epidermidis_CG	JMUB0001_93	0.8619
CDS	143451	144557	+	JMUB898_0123		putative alcohol dehydrogenase	S. caprae_CG		S. caprae_CG	JMUB145_0146	1	JMUB590_0122	1
CDS	144632	145186	-	JMUB898_0124		hypothetical protein	S. caprae_CG		S. caprae_CG	JMUB145_0147	1	JMUB590_0123	1
CDS	145397	146434	-	JMUB898_0125		putative regulatory protein PfoR	S. capitis-S. caprae_CG		S. caprae_CG	JMUB145_0148	1	JMUB590_0124	1				JMUB0001_104	0.9594	S. capitis_CG
CDS	146694	148055	+	JMUB898_0126		hypothetical protein, simialr to branched-chain amino acid transport system carrier protein	S. epidermidis-S. capitis-S. caprae_CG		S. caprae_CG	JMUB145_0149	1	JMUB590_0125	1	SERP2363	0.8422	S. epidermidis_CG	JMUB0001_105	0.9491	S. capitis_CG
CDS	148204	149067	+	JMUB898_0127		phospholipase, patatin family	S. caprae_CG		S. caprae_CG	JMUB145_0150	1	JMUB590_0126	1
CDS	149173	150729	-	JMUB898_0128		C4-dicarboxylate anaerobic carrier	S. epidermidis-S. capitis-S. caprae_CG		S. caprae_CG	JMUB145_0151	1	JMUB590_0127	1	SERP2353	0.9228	S. epidermidis_CG	JMUB0001_106	0.9672	S. capitis_CG
CDS	150930	151868	-	JMUB898_0129		hypothetical protein, similar to carbamate kinase	S. epidermidis-S. capitis-S. caprae_CG		S. caprae_CG	JMUB145_0152	1	JMUB590_0128	1	SERP2352	0.8581	S. epidermidis_CG	JMUB0001_107	0.9387	S. capitis_CG
CDS	151890	152891	-	JMUB898_0130	argF	ornithine carbamoyltransferase	S. epidermidis-S. capitis-S. caprae_CG		S. caprae_CG	JMUB145_0153	1	JMUB590_0129	1	SERP2351	0.9219	S. epidermidis_CG	JMUB0001_108	0.958	S. capitis_CG
CDS	153393	153617	+	JMUB898_0131		hypothetical protein	S. epidermidis-S. capitis-S. caprae_CG		S. caprae_CG	JMUB145_0154	1	JMUB590_0130	1	SERP2350	0.6216	S. epidermidis_CG	JMUB0001_109	0.8108	S. capitis_CG
CDS	153641	154312	+	JMUB898_0132		hypothetical protein	S. capitis-S. caprae_CG		S. caprae_CG	JMUB145_0155	1	JMUB590_0131	1				JMUB0001_110	0.8028	S. capitis_CG
CDS	154631	155068	+	JMUB898_0133	fosB	metallothiol transferase, fosfomycin resistance protein fosB	S. epidermidis-S. caprae_CG		S. caprae_CG	JMUB145_0156	1	JMUB590_0132	1	SERP2349	0.6383	S. epidermidis_CG	JMUB0001_114	0.8561
CDS	155162	155437	-	JMUB898_0134		hypothetical protein	S. caprae_CG		S. caprae_CG	JMUB145_0157	1	JMUB590_0133	1
CDS	155699	156244	-	JMUB898_0135		hypothetical protein	S. caprae_CG		S. caprae_CG	JMUB145_0158	1	JMUB590_0134	1
CDS	156434	156790	+	JMUB898_0136		hypothetical protein	S. caprae_CG		S. caprae_CG	JMUB145_0159	1	JMUB590_0135	1
CDS	156917	157798	+	JMUB898_0137		hypothetical protein	S. caprae_CG		S. caprae_CG	JMUB145_0160	1	JMUB590_0136	1
CDS	157986	158951	+	JMUB898_0138	bioB	biotin synthase	S. epidermidis-S. capitis-S. caprae_CG		S. caprae_CG	JMUB145_0161	1	JMUB590_0137	1	SERP2347	0.8816	S. epidermidis_CG	JMUB0001_115	0.9626	S. capitis_CG
CDS	159332	167821	+	JMUB898_0139	bhp/sesD	cell wall associated biofilm protein Bhp/SesD	S. caprae_CG		S. caprae_CG	JMUB145_0162	0.8277	JMUB590_0138	0.9076	SERP2392	0.6031
CDS	168109	169695	+	JMUB898_0140		Gram-positive signal peptide protein, YSIRK family	S. caprae_CG		S. caprae_CG	JMUB145_0163	1	JMUB590_0139	1
CDS	169935	170537	-	JMUB898_0141		hypothetical protein	S. caprae_CG		S. caprae_CG	JMUB145_0164	1	JMUB590_0140	1
CDS	170688	171878	-	JMUB898_0142		major facilitator superfamily permease	S. caprae_CG		S. caprae_CG	JMUB145_0165	1	JMUB590_0141	1
CDS	172022	172918	+	JMUB898_0143		LysR substrate binding domain protein	S. caprae_CG		S. caprae_CG	JMUB145_0166	1	JMUB590_0142	1
CDS	172997	173251	+	JMUB898_0144		hypothetical protein	S. epidermidis-S. caprae_CG		S. caprae_CG	JMUB145_0167	1	JMUB590_0143	1	SERP2341	0.5062	S. epidermidis_CG
CDS	173373	174245	+	JMUB898_0145		hypothetical protein	S. capitis-S. caprae_CG		S. caprae_CG	JMUB145_0173	1	JMUB590_0149	1				JMUB0001_117	0.7226	S. capitis_CG
CDS	174571	174783	-	JMUB898_0146		hypothetical protein	S. caprae_CG		S. caprae_CG	JMUB145_0174	1	JMUB590_0150	1
CDS	175167	176420	+	JMUB898_0147		putative transporter	S. epidermidis-S. capitis-S. caprae_CG		S. caprae_CG	JMUB145_0175	1	JMUB590_0151	1	SERP2339	0.6386	S. epidermidis_CG	JMUB0001_120	0.7549	S. capitis_CG
CDS	176615	183775	+	JMUB898_0148		surfactin synthetase	S. epidermidis-S. capitis-S. caprae_CG		S. caprae_CG	JMUB145_0176	0.9992	JMUB590_0152	0.9996	SERP2338	0.677	S. epidermidis_CG	JMUB0001_121	0.7978	S. capitis_CG
CDS	183772	184401	+	JMUB898_0149		4'-phosphopantetheinyl transferase family protein	S. epidermidis-S. capitis-S. caprae_CG		S. caprae_CG	JMUB145_0177	1	JMUB590_0153	1	SERP2337	0.5192	S. epidermidis_CG	JMUB0001_122	0.6106	S. capitis_CG
CDS	184671	186395	+	JMUB898_0150	lip	triacylglycerol lipase	S. epidermidis-S. capitis-S. caprae_CG		S. caprae_CG	JMUB145_0178	1	JMUB590_0154	1	SERP2336	0.4731	S. epidermidis_CG	JMUB0001_123	0.599	S. capitis_CG
CDS	186480	186854	+	JMUB898_0151	geh	glycerol ester hydrolase
CDS	187071	188393	+	JMUB898_0152		bicyclomycin resistance protein TcaB	S. epidermidis-S. capitis-S. caprae_CG		S. caprae_CG	JMUB145_0179	1	JMUB590_0156	1	SERP2334	0.9295	S. epidermidis_CG	JMUB0001_124	0.9568	S. capitis_CG
CDS	188562	190268	+	JMUB898_0153		hypothetical protein	S. epidermidis-S. capitis-S. caprae_CG		S. caprae_CG	JMUB145_0180	1	JMUB590_0157	1	SERP2333	0.727	S. epidermidis_CG	JMUB0001_125	0.8715	S. capitis_CG
CDS	190353	190760	-	JMUB898_0154		hypothetical protein	S. caprae_CG		S. caprae_CG	JMUB145_0181	1	JMUB590_0158	1
CDS	190907	192565	-	JMUB898_0155		FAD-binding dehydrogenase	S. capitis-S. caprae_CG		S. caprae_CG	JMUB145_0182	1	JMUB590_0159	1				JMUB0001_126	0.931	S. capitis_CG
CDS	192793	193215	+	JMUB898_0156		transcriptional regulator, MarR family	S. capitis-S. caprae_CG		S. caprae_CG	JMUB145_0183	1	JMUB590_0160	1				JMUB0001_127	0.8357	S. capitis_CG
CDS	193285	194667	+	JMUB898_0157	gabD	succinate-semialdehyde dehydrogenase	S. caprae_CG		S. caprae_CG	JMUB145_0184	1	JMUB590_0161	1
CDS	194703	195212	+	JMUB898_0158		metal-dependent hydrolase	S. capitis-S. caprae_CG		S. caprae_CG	JMUB145_0185	1	JMUB590_0162	1				JMUB0001_131	0.8323	S. capitis_CG
CDS	195355	196212	-	JMUB898_0159		oxidoreductase, short chain dehydrogenase/ reductase family protein	S. caprae_CG		S. caprae_CG	JMUB145_0186	1	JMUB590_0163	1
CDS	196367	197380	-	JMUB898_0160	nixA	high-affinity nickel-transport protein	S. caprae_CG		S. caprae_CG	JMUB145_0187	1	JMUB590_0164	1
CDS	197560	197769	+	JMUB898_0161		hypothetical protein	S. capitis-S. caprae_CG		S. caprae_CG	JMUB145_0188	1	JMUB590_0165	1				JMUB0001_133	0.9565	S. capitis_CG
CDS	197950	198852	+	JMUB898_0162		hypothetical protein, similar to RarD protein	S. epidermidis-S. capitis-S. caprae_CG		S. caprae_CG	JMUB145_0189	1	JMUB590_0166	1	SERP2331	0.8567	S. epidermidis_CG	JMUB0001_134	0.9467	S. capitis_CG
CDS	199083	201560	-	JMUB898_0163		MMPL family protein	S. caprae_CG		S. caprae_CG	JMUB145_0190	0.9988	JMUB590_0167	0.9988
CDS	201573	202652	-	JMUB898_0164		putative amidohydrolase 2 family protein	S. caprae_CG		S. caprae_CG	JMUB145_0191	1	JMUB590_0168	1
CDS	202856	203446	+	JMUB898_0165		TetR family transcriptional regulator	S. caprae_CG		S. caprae_CG	JMUB145_0192	1	JMUB590_0169	1
CDS	203479	204897	-	JMUB898_0166		2-oxoglutarate/malate translocator homolog	S. epidermidis-S. capitis-S. caprae_CG		S. caprae_CG	JMUB145_0193	1	JMUB590_0170	1	SERP2328	0.9025	S. epidermidis_CG	JMUB0001_135	0.964	S. capitis_CG
CDS	205077	205541	-	JMUB898_0167		hypothetical protein	S. capitis-S. caprae_CG		S. caprae_CG	JMUB145_0194	1	JMUB590_0171	1				JMUB0001_136	0.8571	S. capitis_CG
CDS	205699	206268	+	JMUB898_0168		hypothetical protein	S. epidermidis-S. capitis-S. caprae_CG		S. caprae_CG	JMUB145_0195	0.9947	JMUB590_0172	0.9947	SERP2318	0.5312	S. epidermidis_CG	JMUB0001_137	0.7196	S. capitis_CG
CDS	206355	207344	+	JMUB898_0169		3-oxoacyl-(acyl carrier protein) synthase III	S. caprae_CG		S. caprae_CG	JMUB145_0196	1	JMUB590_0173	1
CDS	207425	208063	-	JMUB898_0170	pcp	pyrrolidone-carboxylate peptidase	S. epidermidis-S. capitis-S. caprae_CG		S. caprae_CG	JMUB145_0197	1	JMUB590_0174	1	SERP2317	0.6905	S. epidermidis_CG	JMUB0001_138	0.7925	S. capitis_CG
CDS	208086	209012	-	JMUB898_0171		membrane protein	S. caprae_CG		S. caprae_CG	JMUB145_0198	0.9968	JMUB590_0175	0.9968
CDS	209005	209709	-	JMUB898_0172		membrane protein	S. caprae_CG		S. caprae_CG	JMUB145_0199	0.9957	JMUB590_0176	0.9957
CDS	210064	211026	-	JMUB898_0173		sulfurtransferase	S. epidermidis-S. capitis-S. caprae_CG		S. caprae_CG	JMUB145_0200	1	JMUB590_0177	1	SERP2316	0.9125	S. epidermidis_CG	JMUB0001_139	0.9812	S. capitis_CG
CDS	211342	212319	+	JMUB898_0174		SMP-30/gluconolaconase/LRE-like region	S. epidermidis-S. capitis-S. caprae_CG		S. caprae_CG	JMUB145_0201	1	JMUB590_0178	1	SERP2315	0.8708	S. epidermidis_CG	JMUB0001_140	0.9477	S. capitis_CG
CDS	212587	213102	-	JMUB898_0175		hypothetical protein	S. epidermidis-S. capitis-S. caprae_CG		S. caprae_CG	JMUB145_0202	1	JMUB590_0179	1	SERP2314	0.8538	S. epidermidis_CG	JMUB0001_141	0.9415	S. capitis_CG
CDS	213364	213888	+	JMUB898_0176		glyoxalase family protein	S. capitis-S. caprae_CG		S. caprae_CG	JMUB145_0203	1	JMUB590_0180	1				JMUB0001_142	0.8966	S. capitis_CG
CDS	214876	216369	-	JMUB898_0177	mqo	hypothetical protein, simialr to malate:quinone oxidoreductase	S. epidermidis-S. capitis-S. caprae_CG		S. caprae_CG	JMUB145_0204	1	JMUB590_0181	1	SERP2312	0.9215	S. epidermidis_CG	JMUB0001_143	0.9598	S. capitis_CG
CDS	216562	217056	-	JMUB898_0178		hypothetical protein	S. capitis-S. caprae_CG		S. caprae_CG	JMUB145_0205	1	JMUB590_0182	1				JMUB0001_144	0.9146	S. capitis_CG
CDS	217369	218547	+	JMUB898_0179	pbp4	serine-type D-Ala-D-Ala carboxypeptidase	S. capitis-S. caprae_CG		S. caprae_CG	JMUB145_0206	1	JMUB590_0183	1				JMUB0001_148	0.8041	S. capitis_CG
CDS	218683	219876	+	JMUB898_0180	fmdA	formamidase	S. caprae_CG		S. caprae_CG	JMUB145_0207	0.995	JMUB590_0184	0.995
CDS	219876	220142	+	JMUB898_0181		FmdB family regulatory protein	S. caprae_CG		S. caprae_CG	JMUB145_0208	1	JMUB590_0185	1
CDS	220228	220815	-	JMUB898_0182		transcriptional regulator, TetR family	S. capitis-S. caprae_CG		S. caprae_CG	JMUB145_0209	1	JMUB590_0186	1				JMUB0001_149	0.8923	S. capitis_CG
CDS	221028	221612	-	JMUB898_0183		transcriptional regulator, TetR family	S. capitis-S. caprae_CG		S. caprae_CG	JMUB145_0210	1	JMUB590_0187	1				JMUB0001_150	0.8446	S. capitis_CG
CDS	222273	223088	+	JMUB898_0184	hisZ	ATP phosphoribosyltransferase	S. epidermidis-S. caprae_CG		S. caprae_CG	JMUB145_0211	1	JMUB590_0188	1	SERP2307	0.6654	S. epidermidis_CG
CDS	223117	223731	+	JMUB898_0185	hisG	ATP phosphoribosyltransferase	S. epidermidis-S. caprae_CG		S. caprae_CG	JMUB145_0212	1	JMUB590_0189	1	SERP2306	0.8039	S. epidermidis_CG
CDS	223724	224968	+	JMUB898_0186	hisD	histidinol dehydrogenase	S. epidermidis-S. caprae_CG		S. caprae_CG	JMUB145_0213	1	JMUB590_0190	1	SERP2305	0.7724	S. epidermidis_CG
CDS	224982	225986	+	JMUB898_0187	hisC	hypothetical protein, similar to histidinol-phosphate aminotransferase	S. caprae_CG		S. caprae_CG	JMUB145_0214	1	JMUB590_0191	1
CDS	225964	226542	+	JMUB898_0188	hisB	imidazoleglycerol-phosphate dehydratase	S. epidermidis-S. caprae_CG		S. caprae_CG	JMUB145_0215	1	JMUB590_0192	1	SERP2304	0.8125	S. epidermidis_CG
CDS	226539	227117	+	JMUB898_0189	hisH	imidazole glycerol phosphate synthase subunit hisH	S. epidermidis-S. caprae_CG		S. caprae_CG	JMUB145_0216	0.9948	JMUB590_0193	0.9948	SERP2303	0.7656	S. epidermidis_CG
CDS	227110	227814	+	JMUB898_0190	hisA	phosphoribosylformimino-5-aminoimidazole carboxamide ribotide isomerase	S. epidermidis-S. caprae_CG		S. caprae_CG	JMUB145_0217	1	JMUB590_0194	1	SERP2302	0.765	S. epidermidis_CG
CDS	227811	228569	+	JMUB898_0191	hisF	imidazole glycerol phosphate synthase subunit HisF	S. epidermidis-S. caprae_CG		S. caprae_CG	JMUB145_0218	1	JMUB590_0195	0.996	SERP2301	0.8532	S. epidermidis_CG
CDS	228566	229195	+	JMUB898_0192	hisI	histidine biosynthesis bifunctional protein HisIE	S. epidermidis-S. caprae_CG		S. caprae_CG	JMUB145_0219	1	JMUB590_0196	1	SERP2300	0.7488	S. epidermidis_CG
CDS	229287	231545	-	JMUB898_0193		daunorubicin resistance protein	S. epidermidis-S. capitis-S. caprae_CG		S. caprae_CG	JMUB145_0220	1	JMUB590_0197	1	SERP0595	0.6476	S. epidermidis_CG	JMUB0001_151	0.9187	S. capitis_CG
CDS	231595	232380	-	JMUB898_0194		N-acetyltransferase	S. epidermidis-S. capitis-S. caprae_CG		S. caprae_CG	JMUB145_0221	0.9962	JMUB590_0198	0.9962	SERP2299	0.6	S. epidermidis_CG	JMUB0001_152	0.7346	S. capitis_CG
CDS	232785	235007	+	JMUB898_0195	gehC	triacylglycerol lipase GehC-like protein	S. epidermidis-S. capitis-S. caprae_CG		S. caprae_CG	JMUB145_0222	1	JMUB590_0199	1	SERP2297	0.6226	S. epidermidis_CG	JMUB0001_153	0.6768	S. capitis_CG
CDS	235212	236285	-	JMUB898_0196	icaC	intercellular adhesion protein C	S. capitis-S. caprae_CG		S. caprae_CG	JMUB145_0223	1	JMUB590_0200	1	SERP2296	0.8366		JMUB0001_154	0.9412	S. capitis_CG
CDS	236272	237141	-	JMUB898_0197	icaB	intercellular adhesion protein B	S. capitis-S. caprae_CG		S. caprae_CG	JMUB145_0224	1	JMUB590_0201	1	SERP2295	0.7439		JMUB0001_155	0.8815	S. capitis_CG
CDS	237138	237443	-	JMUB898_0198	icaD	intercellular adhesion protein D	S. capitis-S. caprae_CG		S. caprae_CG	JMUB145_0225	1	JMUB590_0202	1	SERP2294	0.78		JMUB0001_156	0.93	S. capitis_CG
CDS	237407	238642	-	JMUB898_0199	icaA	intercellular adhesion protein A	S. capitis-S. caprae_CG		S. caprae_CG	JMUB145_0226	1	JMUB590_0203	1	SERP2293	0.8617		JMUB0001_157	0.9363	S. capitis_CG
CDS	238808	239380	+	JMUB898_0200	icaR	ica operon transcriptional regulator IcaR	S. capitis-S. caprae_CG		S. caprae_CG	JMUB145_0227	1	JMUB590_0204	1	SERP2292	0.7676		JMUB0001_158	0.9189	S. capitis_CG
CDS	239903	240547	+	JMUB898_0201		hypothetical protein	S. capitis-S. caprae_CG		S. caprae_CG	JMUB145_0228	1	JMUB590_0205	1				JMUB0001_159	0.8084	S. capitis_CG
CDS	240993	241124	-	JMUB898_0202		hypothetical protein	S. caprae_CG		S. caprae_CG	JMUB145_0229	1	JMUB590_0206	1
CDS	241492	242352	+	JMUB898_0203		chloramphenicol resistance protein YfhI	S. epidermidis-S. capitis-S. caprae_CG		S. caprae_CG	JMUB145_0230	0.9929	JMUB590_0207	0.9929	SERP2289	0.8996	S. epidermidis_CG	JMUB0001_162	0.9789	S. capitis_CG
CDS	242430	243602	+	JMUB898_0204	tnp	transposase for IS256		Tn4001
CDS	243647	244051	+	JMUB898_0205		acetyltransferase, GNAT family		Tn4001		JMUB145_1088	1	JMUB590_0209	1	SERP1586	1
CDS	244052	245491	+	JMUB898_0206		6'-aminoglycoside N-acetyltransferase (AAC(6'))/ 2''-aminoglycoside phosphotransferase		Tn4001		JMUB145_1089	1	JMUB590_0210	1	SERP1585	1
CDS	245621	246793	-	JMUB898_0207	tnp	transposase for IS256		Tn4001		JMUB145_2164	1	JMUB590_0211	1	SERP2011	1		JMUB0001_112	1
CDS	246963	247235	+	JMUB898_0208		MFS transporter
CDS	247410	247787	-	JMUB898_0209		hypothetical protein	S. capitis-S. caprae_CG		S. caprae_CG	JMUB145_0231	0.992	JMUB590_0213	0.992				JMUB0001_163	0.72	S. capitis_CG
CDS	247798	249333	-	JMUB898_0210		hypothetical protein	S. epidermidis-S. capitis-S. caprae_CG		S. caprae_CG	JMUB145_0232	1	JMUB590_0214	1	SERP2288	0.7143	S. epidermidis_CG	JMUB0001_164	0.8278	S. capitis_CG
CDS	249406	250959	-	JMUB898_0211		hypothetical protein	S. epidermidis-S. capitis-S. caprae_CG		S. caprae_CG	JMUB145_0233	1	JMUB590_0215	1	SERP2287	0.7124	S. epidermidis_CG	JMUB0001_165	0.8227	S. capitis_CG
CDS	251193	252146	+	JMUB898_0212		alkylphosphonate ABC transporter	S. epidermidis-S. capitis-S. caprae_CG		S. caprae_CG	JMUB145_0234	1	JMUB590_0216	1	SERP2286	0.8962	S. epidermidis_CG	JMUB0001_166	0.9564	S. capitis_CG
CDS	252268	253041	+	JMUB898_0213	phnC	phosphonates import ATP-binding protein PhnC	S. epidermidis-S. capitis-S. caprae_CG		S. caprae_CG	JMUB145_0235	1	JMUB590_0217	1	SERP2285	0.9377	S. epidermidis_CG	JMUB0001_167	0.9455	S. capitis_CG
CDS	253043	253849	+	JMUB898_0214		phosphonates transport permease	S. epidermidis-S. capitis-S. caprae_CG		S. caprae_CG	JMUB145_0236	1	JMUB590_0218	1	SERP2284	0.8955	S. epidermidis_CG	JMUB0001_168	0.9627	S. capitis_CG
CDS	253846	254655	+	JMUB898_0215		phosphonates transport permease	S. epidermidis-S. capitis-S. caprae_CG		S. caprae_CG	JMUB145_0237	1	JMUB590_0219	1	SERP2283	0.9064	S. epidermidis_CG	JMUB0001_169	0.9554	S. capitis_CG
CDS	254994	255398	+	JMUB898_0216		NAD dependent epimerase/dehydratase family protein	S. capitis-S. caprae_CG		S. caprae_CG	JMUB145_0238	0.9925	JMUB590_0220	0.9925				JMUB0001_170	0.791	S. capitis_CG
CDS	256464	257147	+	JMUB898_0217		hypothetical protein	S. capitis-S. caprae_CG		S. caprae_CG	JMUB145_0239	1	JMUB590_0221	1				JMUB0001_171	0.5471	S. capitis_CG
CDS	257433	258941	+	JMUB898_0218		Similar to lipopolysaccharide biosynthesis protein	S. epidermidis-S. capitis-S. caprae_CG		S. caprae_CG	JMUB145_0240	1	JMUB590_0222	1	SERP2275	0.755	S. epidermidis_CG	JMUB0001_178	0.8247	S. capitis_CG
CDS	258934	260271	+	JMUB898_0219	gtf2	glycosyltransferase stabilizing protein Gtf2	S. epidermidis-S. capitis-S. caprae_CG		S. caprae_CG	JMUB145_0241	1	JMUB590_0223	1	SERP2274	0.6404	S. epidermidis_CG	JMUB0001_179	0.6562	S. capitis_CG
CDS	260369	260716	+	JMUB898_0220		hypothetical protein	S. epidermidis-S. capitis-S. caprae_CG		S. caprae_CG	JMUB145_0242	1	JMUB590_0224	1	SERP2273	0.5913	S. epidermidis_CG	JMUB0001_180	0.7807	S. capitis_CG
CDS	260862	261236	-	JMUB898_0221		LPXTG-motif cell wall anchor domain protein	S. caprae_CG		S. caprae_CG	JMUB145_0243	1	JMUB590_0225	1
CDS	261554	262033	+	JMUB898_0222	msrA	peptide methionine sulfoxide reductase homolog	S. capitis-S. caprae_CG		S. caprae_CG	JMUB145_0244	1	JMUB590_0226	1	SERP2272	0.6855		JMUB0001_183	0.7925	S. capitis_CG
CDS	262162	262518	-	JMUB898_0223		hypothetical protein	S. epidermidis-S. capitis-S. caprae_CG		S. caprae_CG	JMUB145_0245	1	JMUB590_0227	1	SERP2271	0.8898	S. epidermidis_CG	JMUB0001_184	0.9661	S. capitis_CG
CDS	262532	263584	-	JMUB898_0224		N5,N10-methylenetetrahydromethanopterin reductase	S. capitis-S. caprae_CG		S. caprae_CG	JMUB145_0246	1	JMUB590_0228	1				JMUB0001_185	0.9429	S. capitis_CG
CDS	263980	264993	+	JMUB898_0225		oxidoreductase, zinc-binding	S. capitis-S. caprae_CG		S. caprae_CG	JMUB145_0247	1	JMUB590_0229	1				JMUB0001_188	0.8754	S. capitis_CG
CDS	265011	265694	+	JMUB898_0226		DJ-1/PfpI family protein	S. capitis-S. caprae_CG		S. caprae_CG	JMUB145_0248	1	JMUB590_0230	1				JMUB0001_189	0.8282	S. capitis_CG
CDS	265766	266341	-	JMUB898_0227		transcriptional regulator	S. capitis-S. caprae_CG		S. caprae_CG	JMUB145_0249	0.9948	JMUB590_0231	0.9948	SERP0247	0.7081		JMUB0001_190	0.8889	S. capitis_CG
CDS	266631	267569	-	JMUB898_0228		periplasmic component of ABC-type proline glycine betaine transport system	S. capitis-S. caprae_CG		S. caprae_CG	JMUB145_0250	1	JMUB590_0232	1	SERP0246	0.7518		JMUB0001_191	0.892	S. capitis_CG
CDS	267593	270349	-	JMUB898_0229		membrane export protein	S. capitis-S. caprae_CG		S. caprae_CG	JMUB145_0251	1	JMUB590_0233	1	SERP0245	0.7017		JMUB0001_192	0.8405	S. capitis_CG
CDS	270565	270741	-	JMUB898_0230		hypothetical protein	S. epidermidis-S. caprae_CG		S. caprae_CG	JMUB145_0252	1	JMUB590_0234	1	SERP2267	0.5	S. epidermidis_CG	JMUB0001_193	0.75
CDS	271114	271911	+	JMUB898_0231		hypothetical protein	S. capitis-S. caprae_CG		S. caprae_CG	JMUB145_0253	1	JMUB590_0235	1				JMUB0001_194	0.8038	S. capitis_CG
CDS	272099	272992	-	JMUB898_0232		LysR family transcriptional regulator	S. capitis-S. caprae_CG		S. caprae_CG	JMUB145_0254	1	JMUB590_0236	1				JMUB0001_195	0.9014	S. capitis_CG
CDS	273131	274195	+	JMUB898_0233		ABC transporter family protein	S. capitis-S. caprae_CG		S. caprae_CG	JMUB145_0255	1	JMUB590_0237	0.9972				JMUB0001_196	0.8814	S. capitis_CG
CDS	274179	275219	+	JMUB898_0234		hypothetical protein, similar to periplasmic-iron-binding protein BitC	S. capitis-S. caprae_CG		S. caprae_CG	JMUB145_0256	1	JMUB590_0238	1				JMUB0001_197	0.9277	S. capitis_CG
CDS	275221	276870	+	JMUB898_0235		ferric iron ABC transporter permease	S. capitis-S. caprae_CG		S. caprae_CG	JMUB145_0257	1	JMUB590_0239	1				JMUB0001_198	0.907	S. capitis_CG
CDS	276906	277523	+	JMUB898_0236		putative metallophosphoesterase	S. capitis-S. caprae_CG		S. caprae_CG	JMUB145_0258	1	JMUB590_0240	1				JMUB0001_199	0.8293	S. capitis_CG
CDS	277994	278422	-	JMUB898_0237		organic hydroperoxide resistance protein	S. epidermidis-S. capitis-S. caprae_CG		S. caprae_CG	JMUB145_0259	1	JMUB590_0241	1	SERP2265	0.9014	S. epidermidis_CG	JMUB0001_200	0.9859	S. capitis_CG
CDS	278680	280686	+	JMUB898_0238		Staphylococcus epidermidis surface protein SesC-like protein	S. capitis-S. caprae_CG		S. caprae_CG	JMUB145_0260	1	JMUB590_0242	1				JMUB0001_201	0.6021	S. capitis_CG
CDS	280828	281388	+	JMUB898_0239	entB2	isochorismatase transposase	S. caprae_CG		S. caprae_CG	JMUB145_0261	1	JMUB590_0243	1				JMUB0001_202	0.9032
CDS	281557	281988	+	JMUB898_0240		acetyltransferase, GNAT family	S. capitis-S. caprae_CG		S. caprae_CG	JMUB145_0262	1	JMUB590_0244	1				JMUB0001_1917	0.6294	S. capitis_CG
CDS	281961	282152	-	JMUB898_0241		hypothetical protein	S. caprae_CG		S. caprae_CG	JMUB145_0263	1	JMUB590_0245	1
CDS	282225	282629	-	JMUB898_0242		hypothetical protein	S. caprae_CG		S. caprae_CG	JMUB145_0264	1	JMUB590_0246	1
CDS	282783	283211	-	JMUB898_0243		acetyltransferase, GNAT family	S. caprae_CG		S. caprae_CG	JMUB145_0265	1	JMUB590_0247	1
CDS	283349	285400	-	JMUB898_0244		CHAP domain protein	S. epidermidis-S. capitis-S. caprae_CG		S. caprae_CG	JMUB145_0266	1	JMUB590_0248	1	SERP2263	0.5785	S. epidermidis_CG	JMUB0001_203	0.6937	S. capitis_CG
CDS	285707	288562	+	JMUB898_0245		hypothetical protein, similar to phage infection protein	S. epidermidis-S. capitis-S. caprae_CG		S. caprae_CG	JMUB145_0267	1	JMUB590_0249	1	SERP2262	0.8172	S. epidermidis_CG	JMUB0001_204	0.9117	S. capitis_CG
CDS	288810	289745	-	JMUB898_0246	pmi	mannose-6-phosphate isomerase	S. epidermidis-S. capitis-S. caprae_CG		S. caprae_CG	JMUB145_0268	0.9968	JMUB590_0250	0.9968	SERP2261	0.754	S. epidermidis_CG	JMUB0001_205	0.8071	S. capitis_CG
CDS	289759	291738	-	JMUB898_0247		PTS family fructose/mannitol porter component II	S. epidermidis-S. capitis-S. caprae_CG		S. caprae_CG	JMUB145_0269	1	JMUB590_0251	1	SERP2260	0.7788	S. epidermidis_CG	JMUB0001_206	0.8938	S. capitis_CG
CDS	291817	293694	-	JMUB898_0248		hypothetical protein, similar to transcription antiterminator BglG family	S. epidermidis-S. capitis-S. caprae_CG		S. caprae_CG	JMUB145_0270	1	JMUB590_0252	1	SERP2259	0.6096	S. epidermidis_CG	JMUB0001_207	0.8304	S. capitis_CG
CDS	294132	295049	+	JMUB898_0249	sspA/esp	serine V8 protease Esp/SspA	S. epidermidis-S. caprae_CG		S. caprae_CG	JMUB145_0271	1	JMUB590_0253	1	SERP1397	0.581	S. epidermidis_CG
CDS	295436	298228	+	JMUB898_0250	hsdR	type I restriction-modification system, restriction subunit R	S. caprae_CG		S. caprae_CG	JMUB145_0272	0.9989	JMUB590_0254	0.9989	SERP2474	0.6624
CDS	298416	299972	+	JMUB898_0251	hsdM	type I restriction-modification system, DNA methylase	S. caprae_CG		S. caprae_CG	JMUB145_0273	1	JMUB590_0255	1	SERP2472	0.8147
CDS	299965	301218	+	JMUB898_0252	hsdS	type I restriction-modification system, specificity subunit S	S. caprae_CG		S. caprae_CG	JMUB145_0274	1	JMUB590_0256	1
CDS	301314	301577	-	JMUB898_0253		hypothetical protein	S. caprae_CG		S. caprae_CG	JMUB145_0275	0.9885	JMUB590_0257	1
CDS	301496	301714	-	JMUB898_0254		hypothetical protein
CDS	301791	301973	+	JMUB898_0255		hypothetical protein	S. caprae_CG		S. caprae_CG	JMUB145_0276	1	JMUB590_0259	1				JMUB0001_2374	0.8491
CDS	302099	302458	-	JMUB898_0256		hypothetical protein	S. capitis-S. caprae_CG		S. caprae_CG	JMUB145_0277	1	JMUB590_0260	1	SERP2414	0.5043		JMUB0001_209	0.6525	S. capitis_CG
CDS	302571	303356	+	JMUB898_0257		hypothetical protein
CDS	303527	304306	+	JMUB898_0258	butA	diacetyl reductase [(S)-acetoin forming]	S. epidermidis-S. capitis-S. caprae_CG		S. caprae_CG	JMUB145_0280	1	JMUB590_0262	1	SERP2257	0.8726	S. epidermidis_CG	JMUB0001_210	0.9459	S. capitis_CG
CDS	304419	305330	-	JMUB898_0259		hypothetical protein	S. epidermidis-S. caprae_CG		S. caprae_CG	JMUB145_0281	0.9704	JMUB590_0263	0.9671	SERP2255	0.5795	S. epidermidis_CG
CDS	305694	306386	+	JMUB898_0260		tandem lipoprotein
CDS	306505	307284	+	JMUB898_0261		tandem lipoprotein
CDS	307554	308411	-	JMUB898_0262		hypothetical protein
CDS	308762	309538	+	JMUB898_0263		tandem lipoprotein	S. caprae_CG		S. caprae_CG	JMUB145_0285	0.9961	JMUB590_0270	0.9961
CDS	309608	310132	-	JMUB898_0264		hypothetical protein	S. capitis-S. caprae_CG		S. caprae_CG	JMUB145_0286	1	JMUB590_0271	1				JMUB0001_211	0.6037	S. capitis_CG
CDS	310402	310926	+	JMUB898_0265		putative immunodominant antigen B	S. capitis-S. caprae_CG		S. caprae_CG	JMUB145_0287	1	JMUB590_0272	1				JMUB0001_212	0.7759	S. capitis_CG
CDS	311021	311542	+	JMUB898_0266		putative immunodominant antigen B	S. capitis-S. caprae_CG		S. caprae_CG	JMUB145_0288	1	JMUB590_0273	1				JMUB0001_213	0.578	S. capitis_CG
CDS	311584	311781	-	JMUB898_0267		hypothetical protein	S. caprae_CG		S. caprae_CG	JMUB145_0289	1	JMUB590_0274	1
CDS	311966	313204	+	JMUB898_0268		succinyl-diaminopimelate desuccinylase	S. epidermidis-S. capitis-S. caprae_CG		S. caprae_CG	JMUB145_0290	1	JMUB590_0275	1	SERP2253	0.7713	S. epidermidis_CG	JMUB0001_214	0.9416	S. capitis_CG
CDS	313423	313635	-	JMUB898_0269		hypothetical protein	S. caprae_CG		S. caprae_CG	JMUB145_0291	1	JMUB590_0276	1
CDS	313601	314161	+	JMUB898_0270		putative immunodominant antigen B	S. caprae_CG		S. caprae_CG	JMUB145_0292	0.9946	JMUB590_0277	0.9946
CDS	314289	315125	+	JMUB898_0271		peptidase, M23 family	S. capitis-S. caprae_CG		S. caprae_CG	JMUB145_0293	1	JMUB590_0278	1				JMUB0001_215	0.8273	S. capitis_CG
CDS	315460	316980	+	JMUB898_0272	sepA	extracellular metaloprotease with elastase activity	S. epidermidis-S. capitis-S. caprae_CG		S. caprae_CG	JMUB145_0294	0.998	JMUB590_0279	0.998	SERP2252	0.7692	S. epidermidis_CG	JMUB0001_216	0.8281	S. capitis_CG
CDS	317469	317930	+	JMUB898_0273		arginine repressor ArgR	S. epidermidis-S. capitis-S. caprae_CG		S. caprae_CG	JMUB145_0295	1	JMUB590_0280	1	SERP2251	0.8497	S. epidermidis_CG	JMUB0001_221	0.9608	S. capitis_CG
CDS	318269	319504	+	JMUB898_0274	arcA	arginine deiminase	S. epidermidis-S. capitis-S. caprae_CG		S. caprae_CG	JMUB145_0296	1	JMUB590_0281	1	SERP2250	0.9173	S. epidermidis_CG	JMUB0001_222	0.9489	S. capitis_CG
CDS	319622	320629	+	JMUB898_0275	arcB	ornithine carbamoyltransferase	S. epidermidis-S. capitis-S. caprae_CG		S. caprae_CG	JMUB145_0297	1	JMUB590_0282	1	SERP2249	0.8657	S. epidermidis_CG	JMUB0001_223	0.9433	S. capitis_CG
CDS	320752	322182	+	JMUB898_0276	arcD	arginine/oirnithine antiporter	S. epidermidis-S. capitis-S. caprae_CG		S. caprae_CG	JMUB145_0298	1	JMUB590_0283	1	SERP2247	0.8565	S. epidermidis_CG	JMUB0001_224	0.9622	S. capitis_CG
CDS	322201	323145	+	JMUB898_0277	arcC	carbamate kinase 2	S. capitis-S. caprae_CG		S. caprae_CG	JMUB145_0299	1	JMUB590_0284	1				JMUB0001_225	0.9363	S. capitis_CG
CDS	323313	323999	+	JMUB898_0278	arcR	HTH-type transcriptional regulator ArcR	S. epidermidis-S. capitis-S. caprae_CG		S. caprae_CG	JMUB145_0300	1	JMUB590_0285	1	SERP2246	0.8816	S. epidermidis_CG	JMUB0001_226	0.943	S. capitis_CG
CDS	324382	327807	+	JMUB898_0279	clfB	clumping factor B-like Ser-Asp rich fibrinogen-binding protein	S. caprae_CG		S. caprae_CG	JMUB145_0301	0.9737	JMUB590_0286	0.9737
CDS	327907	328665	+	JMUB898_0280		putative tributyrin esterase	S. epidermidis-S. capitis-S. caprae_CG		S. caprae_CG	JMUB145_0302	1	JMUB590_0287	1	SERP2245	0.7937	S. epidermidis_CG	JMUB0001_228	0.8805	S. capitis_CG
CDS	328747	329058	-	JMUB898_0281		hypothetical protein	S. caprae_CG		S. caprae_CG	JMUB145_0303	1	JMUB590_0288	1
CDS	329296	330435	+	JMUB898_0282		capA-related protein	S. epidermidis-S. capitis-S. caprae_CG		S. caprae_CG	JMUB145_0304	1	JMUB590_0289	1	SERP2244	0.624	S. epidermidis_CG	JMUB0001_229	0.9024	S. capitis_CG
CDS	330486	330851	-	JMUB898_0283		hypothetical protein	S. capitis-S. caprae_CG		S. caprae_CG	JMUB145_0305	1	JMUB590_0290	1				JMUB0001_230	0.8017	S. capitis_CG
CDS	330996	331265	-	JMUB898_0284		addiction module toxin, Txe/YoeB family	S. caprae_CG		S. caprae_CG	JMUB145_0306	1	JMUB590_0291	1				JMUB0001_231	0.7955
CDS	331258	331515	-	JMUB898_0285		prevent-host-death family protein	S. caprae_CG		S. caprae_CG	JMUB145_0307	1	JMUB590_0292	1				JMUB0001_232	0.8588
CDS	331705	332562	+	JMUB898_0286		periplasmic binding protein	S. capitis-S. caprae_CG		S. caprae_CG	JMUB145_0308	1	JMUB590_0293	1				JMUB0001_233	0.9193	S. capitis_CG
CDS	332676	334316	-	JMUB898_0287		putative indole-3-pyruvate decarboxylase	S. epidermidis-S. capitis-S. caprae_CG		S. caprae_CG	JMUB145_0309	0.9982	JMUB590_0294	0.9982	SERP2242	0.8172	S. epidermidis_CG	JMUB0001_234	0.9158	S. capitis_CG
CDS	334494	334934	+	JMUB898_0288		putative Transcriptional regulator, MarR family	S. epidermidis-S. capitis-S. caprae_CG		S. caprae_CG	JMUB145_0310	1	JMUB590_0295	1	SERP2241	0.8621	S. epidermidis_CG	JMUB0001_235	0.9448	S. capitis_CG
CDS	335379	336953	+	JMUB898_0289		Gram-positive signal peptide protein, YSIRK family	S. caprae_CG		S. caprae_CG	JMUB145_0311	1	JMUB590_0296	1
CDS	337139	338026	+	JMUB898_0290		hypothetical protein	S. capitis-S. caprae_CG		S. caprae_CG	JMUB145_0312	1	JMUB590_0297	1				JMUB0001_237	0.7594	S. capitis_CG
CDS	338101	338727	-	JMUB898_0291		NAD(P)H dehydrogenase homologue	S. capitis-S. caprae_CG		S. caprae_CG	JMUB145_0313	0.9952	JMUB590_0298	0.9952				JMUB0001_238	0.9471	S. capitis_CG
CDS	339261	339386	+	JMUB898_0292		hypothetical protein	S. caprae_CG		S. caprae_CG	JMUB145_0314	1	JMUB590_0299	1
CDS	339774	340436	+	JMUB898_0293	capA	capsular polysaccharide biosynthesis protein CapA	S. caprae_CG		S. caprae_CG	JMUB145_0315	1	JMUB590_0300	1
CDS	340448	341140	+	JMUB898_0294	capB	capsular polysaccharide synthesis enzyme CapB	S. caprae_CG		S. caprae_CG	JMUB145_0316	1	JMUB590_0301	1
CDS	341143	341910	+	JMUB898_0295	capC	capsular polysaccharide synthesis protein CapC	S. caprae_CG		S. caprae_CG	JMUB145_0317	1	JMUB590_0302	1
CDS	341941	343752	+	JMUB898_0296	capD	capsular polysaccharide biosynthesis protein CapD	S. caprae_CG		S. caprae_CG	JMUB145_0319	1	JMUB590_0303	1
CDS	343754	345127	+	JMUB898_0297		hypothetical protein	S. caprae_CG		S. caprae_CG	JMUB145_0320	1	JMUB590_0304	1
CDS	345131	346498	+	JMUB898_0298		polysaccharide biosynthesis protein	S. caprae_CG		S. caprae_CG	JMUB145_0321	1	JMUB590_0305	1
CDS	346524	347708	+	JMUB898_0299		hypothetical protein	S. caprae_CG		S. caprae_CG	JMUB145_0322	1	JMUB590_0306	1
CDS	347709	348590	+	JMUB898_0300		glycosyltransferase, group 2 family protein	S. caprae_CG		S. caprae_CG	JMUB145_0323	0.9966	JMUB590_0307	0.9966
CDS	348592	349140	+	JMUB898_0301	capH	bacterial transferase hexapeptide repeat protein	S. caprae_CG		S. caprae_CG	JMUB145_0324	1	JMUB590_0308	1
CDS	349143	350144	+	JMUB898_0302	capI	capsular polysaccharide biosynthesis protein CapI	S. caprae_CG		S. caprae_CG	JMUB145_0325	1	JMUB590_0309	1
CDS	350160	351434	+	JMUB898_0303	capO	UDP-N-acetyl-D-mannosaminuronic acid dehydrogenase CapO	S. caprae_CG		S. caprae_CG	JMUB145_0326	1	JMUB590_0310	1
CDS	351462	352589	+	JMUB898_0304		glycosyltransferase, group 1 family protein	S. caprae_CG		S. caprae_CG	JMUB145_0327	1	JMUB590_0311	1
CDS	352605	353201	+	JMUB898_0305	capM	capsular polysaccharide synthesis enzyme Cap5M	S. caprae_CG		S. caprae_CG	JMUB145_0328	1	JMUB590_0312	1
CDS	353198	353818	+	JMUB898_0306		sugar O-acyltransferase, sialic acid O-acetyltransferase NeuD family	S. caprae_CG		S. caprae_CG	JMUB145_0329	1	JMUB590_0313	1
CDS	353824	354969	+	JMUB898_0307		pyridoxal phosphate-dependent aminotransferase epsN	S. caprae_CG		S. caprae_CG	JMUB145_0330	0.9974	JMUB590_0314	0.9974
CDS	354973	355914	+	JMUB898_0308		cell envelope-like function transcriptional attenuator common domain protein	S. caprae_CG		S. caprae_CG	JMUB145_0331	1	JMUB590_0315	1
CDS	356015	357502	-	JMUB898_0309	phoB	alkaline phosphatase III	S. epidermidis-S. capitis-S. caprae_CG		S. caprae_CG	JMUB145_0332	1	JMUB590_0316	1	SERP2208	0.8313	S. epidermidis_CG	JMUB0001_240	0.9453	S. capitis_CG
CDS	357833	357985	+	JMUB898_0310		hypothetical protein	S. epidermidis-S. caprae_CG		S. caprae_CG	JMUB145_0333	1	JMUB590_0317	1	SERP2207	0.6562	S. epidermidis_CG	JMUB0001_241	0.96
CDS	358017	358682	+	JMUB898_0311		hypothetical protein, similar to two-component response regulator	S. epidermidis-S. capitis-S. caprae_CG		S. caprae_CG	JMUB145_0334	1	JMUB590_0318	1	SERP2206	0.8733	S. epidermidis_CG	JMUB0001_242	0.9321	S. capitis_CG
CDS	358688	359584	+	JMUB898_0312		hypothetical protein, similar to two-component sensor histidine kinase	S. epidermidis-S. capitis-S. caprae_CG		S. caprae_CG	JMUB145_0335	0.9966	JMUB590_0319	0.9966	SERP2205	0.7407	S. epidermidis_CG	JMUB0001_243	0.8993	S. capitis_CG
CDS	359695	360444	+	JMUB898_0313		hypothetical protein, similar to ABC transporter (ATP-binding protein)	S. epidermidis-S. capitis-S. caprae_CG		S. caprae_CG	JMUB145_0336	1	JMUB590_0320	1	SERP2204	0.8394	S. epidermidis_CG	JMUB0001_244	0.9398	S. capitis_CG
CDS	360446	362455	+	JMUB898_0314		ABC transporter, permease protein	S. caprae_CG		S. caprae_CG	JMUB145_0337	0.9985	JMUB590_0321	0.9985				JMUB0001_245	0.7627
CDS	362595	363332	+	JMUB898_0315		hypothetical protein	S. caprae_CG		S. caprae_CG	JMUB145_0338	1	JMUB590_0322	1
CDS	363533	363727	+	JMUB898_0316		hypothetical protein	S. caprae_CG		S. caprae_CG	JMUB145_0339	1	JMUB590_0323	1
CDS	363645	365237	+	JMUB898_0317		hypothetical protein, similar to sodium-coupled permease	S. epidermidis-S. capitis-S. caprae_CG		S. caprae_CG	JMUB145_0340	1	JMUB590_0324	1	SERP2201	0.8962	S. epidermidis_CG	JMUB0001_247	0.9453	S. capitis_CG
CDS	365374	366561	+	JMUB898_0318		hypothetical protein	S. capitis-S. caprae_CG		S. caprae_CG	JMUB145_0342	1	JMUB590_0325	1				JMUB0001_248	0.8985	S. capitis_CG
CDS	366558	367679	+	JMUB898_0319		hypothetical protein	S. epidermidis-S. capitis-S. caprae_CG		S. caprae_CG	JMUB145_0343	1	JMUB590_0326	1	SERP2199	0.8274	S. epidermidis_CG	JMUB0001_249	0.9059	S. capitis_CG
CDS	368011	369333	+	JMUB898_0320		hypothetical protein	S. epidermidis-S. caprae_CG		S. caprae_CG	JMUB145_0344	1	JMUB590_0327	1	SERP2198	0.6715	S. epidermidis_CG
CDS	369333	370061	+	JMUB898_0321		hypothetical protein	S. epidermidis-S. capitis-S. caprae_CG		S. caprae_CG	JMUB145_0345	1	JMUB590_0328	1	SERP2197	0.5731	S. epidermidis_CG	JMUB0001_250	0.7167	S. capitis_CG
CDS	370243	370683	+	JMUB898_0322		MarR family transcriptional regulator	S. epidermidis-S. caprae_CG		S. caprae_CG	JMUB145_0346	1	JMUB590_0329	1	SERP2196	0.7603	S. epidermidis_CG
CDS	370700	372043	+	JMUB898_0323		glutathione reductase	S. epidermidis-S. caprae_CG		S. caprae_CG	JMUB145_0347	1	JMUB590_0330	1	SERP2195	0.8031	S. epidermidis_CG
CDS	372056	372550	+	JMUB898_0324	bsaA	glutathione peroxidase	S. epidermidis-S. capitis-S. caprae_CG		S. caprae_CG	JMUB145_0348	1	JMUB590_0331	1	SERP2194	0.6667	S. epidermidis_CG	JMUB0001_251	0.8385	S. capitis_CG
CDS	372759	373493	+	JMUB898_0325		phosphoadenosine phosphosulfate reductase	S. epidermidis-S. capitis-S. caprae_CG		S. caprae_CG	JMUB145_0349	1	JMUB590_0332	1	SERP2192	0.8477	S. epidermidis_CG	JMUB0001_252	0.9262	S. capitis_CG
CDS	373767	375632	+	JMUB898_0326		sulfite reductase (NADPH) alpha subunit	S. epidermidis-S. capitis-S. caprae_CG		S. caprae_CG	JMUB145_0350	1	JMUB590_0333	1	SERP2191	0.8754	S. epidermidis_CG	JMUB0001_253	0.9211	S. capitis_CG
CDS	375652	377370	+	JMUB898_0327	cysI	sulfite reductase subunit beta	S. epidermidis-S. capitis-S. caprae_CG		S. caprae_CG	JMUB145_0351	1	JMUB590_0334	1	SERP2190	0.8951	S. epidermidis_CG	JMUB0001_254	0.9406	S. capitis_CG
CDS	377392	378168	+	JMUB898_0328		uroporphyrin-III C-methyltransferase	S. epidermidis-S. capitis-S. caprae_CG		S. caprae_CG	JMUB145_0352	1	JMUB590_0335	1	SERP2189	0.8031	S. epidermidis_CG	JMUB0001_255	0.8696	S. capitis_CG
CDS	378281	378892	+	JMUB898_0329		precorrin-2 dehydrogenase	S. epidermidis-S. capitis-S. caprae_CG		S. caprae_CG	JMUB145_0353	1	JMUB590_0336	1	SERP2188	0.7094	S. epidermidis_CG	JMUB0001_256	0.7475	S. capitis_CG
CDS	378913	379812	+	JMUB898_0330		sulfite exporter TauE/SafE family protein	S. epidermidis-S. capitis-S. caprae_CG		S. caprae_CG	JMUB145_0354	1	JMUB590_0337	1	SERP2187	0.9331	S. epidermidis_CG	JMUB0001_257	0.9666	S. capitis_CG
CDS	379836	381014	+	JMUB898_0331	sat	sulfate adenylyltransferase	S. epidermidis-S. capitis-S. caprae_CG		S. caprae_CG	JMUB145_0355	0.9974	JMUB590_0338	0.9974	SERP2186	0.8852	S. epidermidis_CG	JMUB0001_258	0.9362	S. capitis_CG
CDS	381036	381635	+	JMUB898_0332		adenylylsulfate kinase	S. epidermidis-S. capitis-S. caprae_CG		S. caprae_CG	JMUB145_0356	1	JMUB590_0339	1	SERP2185	0.8693	S. epidermidis_CG	JMUB0001_259	0.9246	S. capitis_CG
CDS	381812	383038	+	JMUB898_0333		succinyl-diaminopimelate desuccinylase	S. epidermidis-S. caprae_CG		S. caprae_CG	JMUB145_0357	0.9975	JMUB590_0340	0.9975	SERP2364	0.6188	S. epidermidis_CG
CDS	383443	384219	+	JMUB898_0334	ssaA1	staphylococcal secretory antigen SsaA	S. capitis-S. caprae_CG		S. caprae_CG	JMUB145_0358	1	JMUB590_0341	1				JMUB0001_261	0.8682	S. capitis_CG
CDS	384417	384707	+	JMUB898_0335		hypothetical protein	S. epidermidis-S. capitis-S. caprae_CG		S. caprae_CG	JMUB145_0359	1	JMUB590_0342	1	SERP2184	0.5495	S. epidermidis_CG	JMUB0001_262	0.7667	S. capitis_CG
CDS	384921	386771	+	JMUB898_0336	nrdD	anaerobic ribonucleoside-triphosphate reductase	S. epidermidis-S. capitis-S. caprae_CG		S. caprae_CG	JMUB145_0360	1	JMUB590_0343	1	SERP2183	0.8994	S. epidermidis_CG	JMUB0001_263	0.9253	S. capitis_CG
CDS	386768	387301	+	JMUB898_0337		anaerobic ribonucleotide reductase activato rprotein	S. epidermidis-S. capitis-S. caprae_CG		S. caprae_CG	JMUB145_0361	1	JMUB590_0344	1	SERP2182	0.7458	S. epidermidis_CG	JMUB0001_264	0.9148	S. capitis_CG
CDS	387707	389005	+	JMUB898_0338		anaerobic C4-dicarboxylate transporter	S. epidermidis-S. capitis-S. caprae_CG		S. caprae_CG	JMUB145_0362	0.9977	JMUB590_0345	0.9977	SERP2180	0.9128	S. epidermidis_CG	JMUB0001_265	0.937	S. capitis_CG
CDS	389382	391004	+	JMUB898_0339	cudT	choline transporter	S. epidermidis-S. capitis-S. caprae_CG		S. caprae_CG	JMUB145_0363	1	JMUB590_0346	1	SERP2179	0.9326	S. epidermidis_CG	JMUB0001_266	0.9741	S. capitis_CG
CDS	391076	391636	-	JMUB898_0340		hypothetical protein	S. epidermidis-S. capitis-S. caprae_CG		S. caprae_CG	JMUB145_0364	1	JMUB590_0347	1	SERP2178	0.8142	S. epidermidis_CG	JMUB0001_267	0.9239	S. capitis_CG
CDS	391924	393414	+	JMUB898_0341	gbsA	glycine betaine aldehyde dehydrogenase	S. epidermidis-S. capitis-S. caprae_CG		S. caprae_CG	JMUB145_0365	1	JMUB590_0348	1	SERP2177	0.9456	S. epidermidis_CG	JMUB0001_268	0.9677	S. capitis_CG
CDS	393566	395284	+	JMUB898_0342	betA	choline dehydrogenase	S. epidermidis-S. capitis-S. caprae_CG		S. caprae_CG	JMUB145_0366	1	JMUB590_0349	1	SERP2176	0.951	S. epidermidis_CG	JMUB0001_269	0.986	S. capitis_CG
CDS	395460	396635	+	JMUB898_0343		putative amidohydrolase	S. capitis-S. caprae_CG		S. caprae_CG	JMUB145_0367	1	JMUB590_0350	1	SERP2175	0.8154		JMUB0001_270	0.9386	S. capitis_CG
CDS	396654	398039	+	JMUB898_0344		MFS family major facilitator transporter	S. capitis-S. caprae_CG		S. caprae_CG	JMUB145_0368	1	JMUB590_0351	1				JMUB0001_271	0.8522	S. capitis_CG
CDS	398193	398405	+	JMUB898_0345		hypothetical protein	S. epidermidis-S. capitis-S. caprae_CG		S. caprae_CG	JMUB145_0369	1	JMUB590_0352	1	SERP2174	0.7143	S. epidermidis_CG	JMUB0001_272	0.8429	S. capitis_CG
CDS	398441	398911	+	JMUB898_0345	sesB	Staphylococcus epidermidis surface proteins SesB	S. epidermidis-S. capitis-S. caprae_CG		S. caprae_CG	JMUB145_0370	1	JMUB590_0353	1	SERP2173	0.7551	S. epidermidis_CG	JMUB0001_273	0.8645	S. capitis_CG
CDS	399087	400673	+	JMUB898_0347	acsA	acetyl-CoA synthetase	S. epidermidis-S. capitis-S. caprae_CG		S. caprae_CG	JMUB145_0371	1	JMUB590_0354	1	SERP2172	0.8598	S. epidermidis_CG	JMUB0001_275	0.928	S. capitis_CG
CDS	401023	403650	+	JMUB898_0348	ppdK	pyruvate phosphate dikinase	S. epidermidis-S. capitis-S. caprae_CG		S. caprae_CG	JMUB145_0372	1	JMUB590_0355	0.9989	SERP2170	0.8697	S. epidermidis_CG	JMUB0001_276	0.9131	S. capitis_CG
CDS	403652	404473	+	JMUB898_0349		PEP synthetase regulatory protein	S. epidermidis-S. capitis-S. caprae_CG		S. caprae_CG	JMUB145_0373	1	JMUB590_0356	1	SERP2169	0.9267	S. epidermidis_CG	JMUB0001_277	0.9634	S. capitis_CG
CDS	404833	406335	+	JMUB898_0350	mqo	probable malate:quinone oxidoreductase 2	S. epidermidis-S. capitis-S. caprae_CG		S. caprae_CG	JMUB145_0374	0.996	JMUB590_0357	0.996	SERP2168	0.92	S. epidermidis_CG	JMUB0001_278	0.982	S. capitis_CG
CDS	406593	407516	+	JMUB898_0351		hypothetical protein	S. caprae_CG		S. caprae_CG	JMUB145_0375	1	JMUB590_0358	1	SERP2167	0.5954
CDS	407883	408677	-	JMUB898_0352		hypothetical protein	S. caprae_CG		S. caprae_CG	JMUB145_0376	1	JMUB590_0359	1
CDS	408926	409780	+	JMUB898_0353		hypothetical protein	S. capitis-S. caprae_CG		S. caprae_CG	JMUB145_0377	1	JMUB590_0360	1				JMUB0001_279	0.8099	S. capitis_CG
CDS	409963	410505	+	JMUB898_0354		PadR family transcriptional regulator	S. capitis-S. caprae_CG		S. caprae_CG	JMUB145_0378	0.9944	JMUB590_0361	0.9944				JMUB0001_280	0.9106	S. capitis_CG
CDS	410530	411702	+	JMUB898_0355		putative monooxygenase	S. capitis-S. caprae_CG		S. caprae_CG	JMUB145_0379	0.9974	JMUB590_0362	0.9974				JMUB0001_281	0.9026	S. capitis_CG
CDS	411914	412804	-	JMUB898_0356	fda	fructose-bisphosphate aldolase class 1	S. epidermidis-S. capitis-S. caprae_CG		S. caprae_CG	JMUB145_0380	1	JMUB590_0363	1	SERP2166	0.9595	S. epidermidis_CG	JMUB0001_282	0.9831	S. capitis_CG
CDS	413143	414408	+	JMUB898_0357		hypothetical protein	S. caprae_CG		S. caprae_CG	JMUB145_0381	1	JMUB590_0364	1
CDS	414533	415894	-	JMUB898_0358		pyridine nucleotide-disulfide oxidoreductase	S. epidermidis-S. capitis-S. caprae_CG		S. caprae_CG	JMUB145_0382	1	JMUB590_0365	1	SERP2165	0.8366	S. epidermidis_CG	JMUB0001_283	0.9139	S. capitis_CG
CDS	416113	416700	-	JMUB898_0359		cell wall surface anchor family protein	S. epidermidis-S. capitis-S. caprae_CG		S. caprae_CG	JMUB145_0383	1	JMUB590_0366	1	SERP2162	0.551	S. epidermidis_CG	JMUB0001_284	0.7077	S. capitis_CG
CDS	416848	417276	-	JMUB898_0360		hypothetical protein	S. epidermidis-S. capitis-S. caprae_CG		S. caprae_CG	JMUB145_0384	1	JMUB590_0367	1	SERP2160	0.6547	S. epidermidis_CG	JMUB0001_286	0.7676	S. capitis_CG
CDS	417559	418896	+	JMUB898_0361		putative aminotransferase	S. epidermidis-S. capitis-S. caprae_CG		S. caprae_CG	JMUB145_0385	0.9978	JMUB590_0368	0.9978	SERP2159	0.8449	S. epidermidis_CG	JMUB0001_287	0.9079	S. capitis_CG
CDS	419084	419647	-	JMUB898_0362		bacterial regulatory s, tetR family protein	S. caprae_CG		S. caprae_CG	JMUB145_0386	1	JMUB590_0369	1
CDS	419783	420511	+	JMUB898_0363		ABC transporter ATP-binding protein	S. caprae_CG		S. caprae_CG	JMUB145_0387	1	JMUB590_0370	1
CDS	420508	421590	+	JMUB898_0364		ABC-2 type transporter family protein	S. caprae_CG		S. caprae_CG	JMUB145_0388	1	JMUB590_0371	1
CDS	421758	423209	-	JMUB898_0365		putative Amino acid transporter	S. epidermidis-S. capitis-S. caprae_CG		S. caprae_CG	JMUB145_0389	1	JMUB590_0372	1	SERP2158	0.9234	S. epidermidis_CG	JMUB0001_288	0.9337	S. capitis_CG
CDS	423557	424282	+	JMUB898_0366		integral membrane protein	S. capitis-S. caprae_CG		S. caprae_CG	JMUB145_0390	0.9958	JMUB590_0373	0.9958				JMUB0001_289	0.8913	S. capitis_CG
CDS	424310	425194	+	JMUB898_0367		putative transcriptional regulator	S. epidermidis-S. capitis-S. caprae_CG		S. caprae_CG	JMUB145_0391	1	JMUB590_0374	1	SERP2157	0.9281	S. epidermidis_CG	JMUB0001_290	0.9524	S. capitis_CG
CDS	425628	426578	+	JMUB898_0368	lctE	L-lactate dehydrogenase 2	S. epidermidis-S. capitis-S. caprae_CG		S. caprae_CG	JMUB145_0392	1	JMUB590_0375	1	SERP2156	0.8987	S. epidermidis_CG	JMUB0001_291	0.9715	S. capitis_CG
CDS	426640	428304	+	JMUB898_0369	ilvB	alpha-acetolactate synthase	S. epidermidis-S. capitis-S. caprae_CG		S. caprae_CG	JMUB145_0393	0.9982	JMUB590_0376	0.9982	SERP2155	0.9116	S. epidermidis_CG	JMUB0001_292	0.9549	S. capitis_CG
CDS	428437	429141	+	JMUB898_0370		alpha-acetolactate decarboxylase	S. epidermidis-S. capitis-S. caprae_CG		S. caprae_CG	JMUB145_0394	1	JMUB590_0377	1	SERP2154	0.859	S. epidermidis_CG	JMUB0001_293	0.8718	S. capitis_CG
CDS	429205	430080	-	JMUB898_0371		2-dehydropantoate 2-reductase	S. epidermidis-S. capitis-S. caprae_CG		S. caprae_CG	JMUB145_0395	1	JMUB590_0378	1	SERP2153	0.6609	S. epidermidis_CG	JMUB0001_294	0.7414	S. capitis_CG
CDS	430156	430974	+	JMUB898_0372	panB	3-methyl-2-oxobutanoatehydroxymethyltransferase	S. epidermidis-S. capitis-S. caprae_CG		S. caprae_CG	JMUB145_0396	1	JMUB590_0379	1	SERP2152	0.8346	S. epidermidis_CG	JMUB0001_295	0.8787	S. capitis_CG
CDS	430967	431824	+	JMUB898_0373	panC	Pantothenate synthetase	S. epidermidis-S. capitis-S. caprae_CG		S. caprae_CG	JMUB145_0397	1	JMUB590_0380	1	SERP2151	0.7385	S. epidermidis_CG	JMUB0001_296	0.8592	S. capitis_CG
CDS	431821	432204	+	JMUB898_0374	panD	aspartate alpha-decarboxylase	S. epidermidis-S. capitis-S. caprae_CG		S. caprae_CG	JMUB145_0398	1	JMUB590_0381	1	SERP2150	0.88	S. epidermidis_CG	JMUB0001_297	0.8889	S. capitis_CG
CDS	432371	433288	+	JMUB898_0375		hypothetical protein	S. capitis-S. caprae_CG		S. caprae_CG	JMUB145_0399	1	JMUB590_0382	1				JMUB0001_298	0.598	S. capitis_CG
CDS	433289	434683	+	JMUB898_0376		hypothetical protein	S. capitis-S. caprae_CG		S. caprae_CG	JMUB145_0400	1	JMUB590_0383	1				JMUB0001_299	0.6279	S. capitis_CG
CDS	434900	435901	+	JMUB898_0377		hypothetical protein	S. epidermidis-S. caprae_CG		S. caprae_CG	JMUB145_0401	0.994	JMUB590_0384	0.994	SERP2149	0.51	S. epidermidis_CG
CDS	435901	437220	+	JMUB898_0378		putative TcaA protein	S. caprae_CG		S. caprae_CG	JMUB145_0402	1	JMUB590_0385	1	SERP2148	0.6899
CDS	437314	438996	-	JMUB898_0379		putative X-Pro dipeptidyl-peptidase (S15) family protein	S. capitis-S. caprae_CG		S. caprae_CG	JMUB145_0403	1	JMUB590_0386	1				JMUB0001_300	0.8607	S. capitis_CG
CDS	439147	439740	+	JMUB898_0380		transcriptional regulator, TetR family	S. capitis-S. caprae_CG		S. caprae_CG	JMUB145_0404	1	JMUB590_0387	1				JMUB0001_301	0.8205	S. capitis_CG
CDS	439868	440317	-	JMUB898_0381		3-demethylubiquinone-9 3-methyltransferase	S. capitis-S. caprae_CG		S. caprae_CG	JMUB145_0405	0.9933	JMUB590_0388	0.9933				JMUB0001_302	0.8851	S. capitis_CG
CDS	440484	440984	+	JMUB898_0382		hypothetical protein	S. capitis-S. caprae_CG		S. caprae_CG	JMUB145_0406	1	JMUB590_0389	1				JMUB0001_303	0.7048	S. capitis_CG
CDS	441144	441860	+	JMUB898_0383		putative epoxyqueuosine reductase	S. epidermidis-S. capitis-S. caprae_CG		S. caprae_CG	JMUB145_0407	1	JMUB590_0390	1	SERP2147	0.9244	S. epidermidis_CG	JMUB0001_304	0.937	S. capitis_CG
CDS	441939	442217	-	JMUB898_0384		hypothetical protein	S. epidermidis-S. capitis-S. caprae_CG		S. caprae_CG	JMUB145_0408	1	JMUB590_0391	1	SERP2145	0.6571	S. epidermidis_CG	JMUB0001_305	0.7065	S. capitis_CG
CDS	442344	443408	-	JMUB898_0385		dihydroorotate dehydrogenase	S. epidermidis-S. capitis-S. caprae_CG		S. caprae_CG	JMUB145_0409	1	JMUB590_0392	1	SERP2144	0.8277	S. epidermidis_CG	JMUB0001_306	0.8983	S. capitis_CG
CDS	443637	444494	+	JMUB898_0386		hypothetical protein	S. epidermidis-S. capitis-S. caprae_CG		S. caprae_CG	JMUB145_0410	1	JMUB590_0393	1	SERP2143	0.7825	S. epidermidis_CG	JMUB0001_307	0.9018	S. capitis_CG
CDS	444566	445510	-	JMUB898_0387		amidohydrolase family protein	S. capitis-S. caprae_CG		S. caprae_CG	JMUB145_0411	1	JMUB590_0394	1				JMUB0001_308	0.8818	S. capitis_CG
CDS	445579	445752	+	JMUB898_0388		hypothetical protein	S. caprae_CG		S. caprae_CG	JMUB145_0412	1	JMUB590_0395	1
CDS	445700	446320	-	JMUB898_0389		hypothetical protein	S. capitis-S. caprae_CG		S. caprae_CG	JMUB145_0413	1	JMUB590_0396	1				JMUB0001_309	0.8252	S. capitis_CG
CDS	446355	447191	-	JMUB898_0390		putative hydrolase	S. capitis-S. caprae_CG		S. caprae_CG	JMUB145_0414	1	JMUB590_0397	1				JMUB0001_310	0.9173	S. capitis_CG
CDS	447217	448221	-	JMUB898_0391		hypothetical protein	S. capitis-S. caprae_CG		S. caprae_CG	JMUB145_0415	1	JMUB590_0398	1				JMUB0001_311	0.9249	S. capitis_CG
CDS	448332	449036	-	JMUB898_0392		putative short chain oxidoreductase	S. capitis-S. caprae_CG		S. caprae_CG	JMUB145_0416	1	JMUB590_0399	1				JMUB0001_312	0.8846	S. capitis_CG
CDS	449051	449593	-	JMUB898_0393		TetR family regulatory protein	S. capitis-S. caprae_CG		S. caprae_CG	JMUB145_0417	1	JMUB590_0400	1				JMUB0001_313	0.8278	S. capitis_CG
CDS	449724	450023	+	JMUB898_0394		hypothetical protein	S. capitis-S. caprae_CG		S. caprae_CG	JMUB145_0418	1	JMUB590_0401	1				JMUB0001_314	0.8889	S. capitis_CG
CDS	450036	450854	+	JMUB898_0395		hypothetical protein	S. capitis-S. caprae_CG		S. caprae_CG	JMUB145_0419	0.9963	JMUB590_0402	0.9963				JMUB0001_315	0.8603	S. capitis_CG
CDS	450891	451268	+	JMUB898_0396		putative glyoxalase	S. capitis-S. caprae_CG		S. caprae_CG	JMUB145_0420	1	JMUB590_0403	1				JMUB0001_316	0.871	S. capitis_CG
CDS	451447	451677	-	JMUB898_0397		hypothetical protein	S. caprae_CG		S. caprae_CG	JMUB145_0421	1	JMUB590_0404	1
CDS	451897	452463	-	JMUB898_0398		hypothetical protein	S. caprae_CG		S. caprae_CG	JMUB145_0422	1	JMUB590_0405	1
CDS	452714	454111	+	JMUB898_0399	aapA	D-serine/D-alanine/glycine transporter	S. epidermidis-S. capitis-S. caprae_CG		S. caprae_CG	JMUB145_0423	1	JMUB590_0406	1	SERP2142	0.8824	S. epidermidis_CG	JMUB0001_317	0.931	S. capitis_CG
CDS	454569	455627	+	JMUB898_0400		putative regulatory protein	S. epidermidis-S. capitis-S. caprae_CG		S. caprae_CG	JMUB145_0424	0.9972	JMUB590_0407	0.9972	SERP2141	0.9119	S. epidermidis_CG	JMUB0001_319	0.9545	S. capitis_CG
CDS	456131	457537	+	JMUB898_0401		polyphosphate kinase 2 family protein	S. epidermidis-S. capitis-S. caprae_CG		S. caprae_CG	JMUB145_0425	1	JMUB590_0408	1	SERP2140	0.7585	S. epidermidis_CG	JMUB0001_320	0.7991	S. capitis_CG
CDS	457986	458690	+	JMUB898_0402		putative transglycosylase IsaA	S. epidermidis-S. capitis-S. caprae_CG		S. caprae_CG	JMUB145_0426	1	JMUB590_0409	1	SERP2138	0.5982	S. epidermidis_CG	JMUB0001_321	0.7574	S. capitis_CG
CDS	458881	459372	+	JMUB898_0403		Putative Glycosyl-4,4'-diaponeurosporenoate acyltransferase	S. capitis-S. caprae_CG		S. caprae_CG	JMUB145_0427	1	JMUB590_0410	1				JMUB0001_322	0.6398	S. capitis_CG
CDS	459372	460862	+	JMUB898_0404	crtP	diapolycopene oxygenase	S. capitis-S. caprae_CG		S. caprae_CG	JMUB145_0428	1	JMUB590_0411	1				JMUB0001_323	0.8222	S. capitis_CG
CDS	460869	461990	+	JMUB898_0405		glycosyltransferase, group 2 family protein	S. capitis-S. caprae_CG		S. caprae_CG	JMUB145_0429	1	JMUB590_0412	1				JMUB0001_324	0.6729	S. capitis_CG
CDS	462028	462891	+	JMUB898_0406	crtM	squalene desaturase	S. capitis-S. caprae_CG		S. caprae_CG	JMUB145_0430	0.9965	JMUB590_0413	0.9965				JMUB0001_325	0.7979	S. capitis_CG
CDS	462904	464409	+	JMUB898_0407	crtN	4,4'-diapophytoene desaturase	S. capitis-S. caprae_CG		S. caprae_CG	JMUB145_0431	1	JMUB590_0414	1				JMUB0001_326	0.8782	S. capitis_CG
CDS	464633	465793	+	JMUB898_0408		N-succinyldiaminopimelate aminotransferase	S. epidermidis-S. capitis-S. caprae_CG		S. caprae_CG	JMUB145_0432	1	JMUB590_0415	1	SERP2134	0.826	S. epidermidis_CG	JMUB0001_327	0.9013	S. capitis_CG
CDS	465871	466077	-	JMUB898_0409		mercuric ion-binding protein	S. epidermidis-S. capitis-S. caprae_CG		S. caprae_CG	JMUB145_0433	1	JMUB590_0416	1	SERP2132	0.7206	S. epidermidis_CG	JMUB0001_330	0.75	S. capitis_CG
CDS	466167	468554	-	JMUB898_0410	copA	copper-exporting P-type ATPase A	S. epidermidis-S. capitis-S. caprae_CG		S. caprae_CG	JMUB145_0434	1	JMUB590_0417	1	SERP2131	0.761	S. epidermidis_CG	JMUB0001_331	0.8365	S. capitis_CG
CDS	468619	468777	+	JMUB898_0411		hypothetical protein	S. caprae_CG		S. caprae_CG	JMUB145_0435	1	JMUB590_0418	1
CDS	468824	469030	-	JMUB898_0412		hypothetical protein	S. capitis-S. caprae_CG		S. caprae_CG	JMUB145_0436	1	JMUB590_0419	1				JMUB0001_332	0.8676	S. capitis_CG
CDS	469208	469603	-	JMUB898_0413		hypothetical protein	S. caprae_CG		S. caprae_CG	JMUB145_0437	1	JMUB590_0420	1				JMUB0001_2375	0.8205
CDS	469908	470777	+	JMUB898_0414		dehydrogenase	S. epidermidis-S. capitis-S. caprae_CG		S. caprae_CG	JMUB145_0438	1	JMUB590_0421	1	SERP2129	0.8824	S. epidermidis_CG	JMUB0001_333	0.9585	S. capitis_CG
CDS	470866	471426	+	JMUB898_0415		putative acetyltransferase	S. capitis-S. caprae_CG		S. caprae_CG	JMUB145_0439	1	JMUB590_0422	1				JMUB0001_334	0.8763	S. capitis_CG
CDS	471590	474097	+	JMUB898_0416		TarF-like protein	S. caprae_CG		S. caprae_CG	JMUB145_0440	1	JMUB590_0423	1
CDS	474149	475090	-	JMUB898_0417		NAD dependent epimerase/dehydratase family protein	S. caprae_CG		S. caprae_CG	JMUB145_0441	1	JMUB590_0424	1
CDS	475286	476011	-	JMUB898_0418		intercellular adhesion protein C	S. capitis-S. caprae_CG		S. caprae_CG	JMUB145_0442	1	JMUB590_0425	1				JMUB0001_335	0.892	S. capitis_CG
CDS	476160	476345	+	JMUB898_0419		hypothetical protein	S. caprae_CG		S. caprae_CG	JMUB145_0443	1	JMUB590_0426	1
CDS	476675	478219	+	JMUB898_0420	rocA	1-pyrroline-5-carboxylate dehydrogenase	S. epidermidis-S. capitis-S. caprae_CG		S. caprae_CG	JMUB145_0444	1	JMUB590_0427	1	SERP2128	0.9105	S. epidermidis_CG	JMUB0001_336	0.9455	S. capitis_CG
CDS	478320	478871	-	JMUB898_0421		TetR family transcriptional regulator	S. capitis-S. caprae_CG		S. caprae_CG	JMUB145_0445	1	JMUB590_0428	1				JMUB0001_337	0.8798	S. capitis_CG
CDS	479085	479312	+	JMUB898_0422		FeoA family protein	S. epidermidis-S. capitis-S. caprae_CG		S. caprae_CG	JMUB145_0446	1	JMUB590_0429	1	SERP2127	0.72	S. epidermidis_CG	JMUB0001_338	0.6667	S. capitis_CG
CDS	479318	481312	+	JMUB898_0423	feoB	ferrous iron transport protein B	S. epidermidis-S. capitis-S. caprae_CG		S. caprae_CG	JMUB145_0447	0.9985	JMUB590_0430	1	SERP2126	0.7786	S. epidermidis_CG	JMUB0001_339	0.7949	S. capitis_CG
CDS	481325	481498	+	JMUB898_0424		hypothetical protein	S. epidermidis-S. caprae_CG		S. caprae_CG	JMUB145_0448	1	JMUB590_0431	1	SERP2125	0.5593	S. epidermidis_CG
CDS	481688	482152	+	JMUB898_0425		hypothetical protein	S. capitis-S. caprae_CG		S. caprae_CG	JMUB145_0449	1	JMUB590_0432	1	SERP2124	0.7597		JMUB0001_340	0.9221	S. capitis_CG
CDS	482311	482631	-	JMUB898_0426		hypothetical protein	S. capitis-S. caprae_CG		S. caprae_CG	JMUB145_0450	1	JMUB590_0433	1				JMUB0001_341	0.8095	S. capitis_CG
CDS	482727	483245	+	JMUB898_0427	adaB	methylated-DNA-[protein]-cysteine S-methyltransferase	S. epidermidis-S. capitis-S. caprae_CG		S. caprae_CG	JMUB145_0451	1	JMUB590_0434	1	SERP2123	0.6725	S. epidermidis_CG	JMUB0001_342	0.7558	S. capitis_CG
CDS	483314	484480	-	JMUB898_0428	mvaS	3-hydroxy-3-methylglutaryl CoA synthase	S. epidermidis-S. capitis-S. caprae_CG		S. caprae_CG	JMUB145_0452	1	JMUB590_0435	1	SERP2122	0.8866	S. epidermidis_CG	JMUB0001_343	0.9562	S. capitis_CG
CDS	484724	486001	+	JMUB898_0429	mvaA	hydroxymethylglutaryl-CoA reductase	S. epidermidis-S. capitis-S. caprae_CG		S. caprae_CG	JMUB145_0453	1	JMUB590_0436	1	SERP2121	0.8729	S. epidermidis_CG	JMUB0001_344	0.9294	S. capitis_CG
CDS	486082	486516	-	JMUB898_0430		secretory antigen SsaA	S. epidermidis-S. capitis-S. caprae_CG		S. caprae_CG	JMUB145_0454	1	JMUB590_0437	1	SERP2120	0.8611	S. epidermidis_CG	JMUB0001_345	0.9444	S. capitis_CG
CDS	486772	486987	-	JMUB898_0431		hypothetical protein	S. epidermidis-S. capitis-S. caprae_CG		S. caprae_CG	JMUB145_0455	1	JMUB590_0438	1	SERP2119	0.9014	S. epidermidis_CG	JMUB0001_346	0.9565	S. capitis_CG
CDS	487176	488057	+	JMUB898_0432		putative transcription regulator	S. epidermidis-S. capitis-S. caprae_CG		S. caprae_CG	JMUB145_0456	1	JMUB590_0439	1	SERP2118	0.8908	S. epidermidis_CG	JMUB0001_347	0.9556	S. capitis_CG
CDS	488298	488672	+	JMUB898_0433		LrgA family protein	S. epidermidis-S. capitis-S. caprae_CG		S. caprae_CG	JMUB145_0457	1	JMUB590_0440	1	SERP2117	0.8618	S. epidermidis_CG	JMUB0001_348	0.9516	S. capitis_CG
CDS	488669	489358	+	JMUB898_0434	cidB	holin-like protein CidB	S. epidermidis-S. capitis-S. caprae_CG		S. caprae_CG	JMUB145_0458	1	JMUB590_0441	1	SERP2116	0.8952	S. epidermidis_CG	JMUB0001_349	0.9476	S. capitis_CG
CDS	489405	491144	+	JMUB898_0435		putative pyruvate oxidase	S. epidermidis-S. capitis-S. caprae_CG		S. caprae_CG	JMUB145_0459	0.9983	JMUB590_0442	0.9983	SERP2115	0.9344	S. epidermidis_CG	JMUB0001_350	0.9845	S. capitis_CG
CDS	491403	493430	+	JMUB898_0436	ptsG	PTS system glucose-specific EIICBA component	S. epidermidis-S. capitis-S. caprae_CG		S. caprae_CG	JMUB145_0460	1	JMUB590_0443	1	SERP2114	0.883	S. epidermidis_CG	JMUB0001_351	0.702	S. capitis_CG
CDS	493656	494414	+	JMUB898_0437		abortive infection family protein	S. capitis-S. caprae_CG		S. caprae_CG	JMUB145_0461	1	JMUB590_0444	1	SERP2113	0.623		JMUB0001_352	0.7619	S. capitis_CG
CDS	494528	495583	-	JMUB898_0438		putative alcohol dehydrogenase	S. epidermidis-S. capitis-S. caprae_CG		S. caprae_CG	JMUB145_0462	0.9972	JMUB590_0445	0.9972	SERP2112	0.8739	S. epidermidis_CG	JMUB0001_353	0.9686	S. capitis_CG
CDS	495772	496182	+	JMUB898_0439		putative acyl-CoA thioester hydrolase	S. capitis-S. caprae_CG		S. caprae_CG	JMUB145_0463	1	JMUB590_0446	1				JMUB0001_354	0.9037	S. capitis_CG
CDS	496252	496578	+	JMUB898_0440		putative thioredoxin	S. epidermidis-S. capitis-S. caprae_CG		S. caprae_CG	JMUB145_0464	1	JMUB590_0447	1	SERP2111	0.6852	S. epidermidis_CG	JMUB0001_355	0.7593	S. capitis_CG
CDS	496831	497679	+	JMUB898_0441		hypothetical protein	S. epidermidis-S. capitis-S. caprae_CG		S. caprae_CG	JMUB145_0465	1	JMUB590_0448	1	SERP2110	0.8262	S. epidermidis_CG	JMUB0001_356	0.9645	S. capitis_CG
CDS	497772	498749	+	JMUB898_0442		putative esterase	S. epidermidis-S. capitis-S. caprae_CG		S. caprae_CG	JMUB145_0466	1	JMUB590_0449	1	SERP2109	0.7788	S. epidermidis_CG	JMUB0001_357	0.8359	S. capitis_CG
CDS	498841	499758	-	JMUB898_0443		hypothetical protein	S. capitis-S. caprae_CG		S. caprae_CG	JMUB145_0467	1	JMUB590_0450	1				JMUB0001_358	0.7723	S. capitis_CG
CDS	499862	500731	+	JMUB898_0444		transcriptional regulator, AraC family	S. capitis-S. caprae_CG		S. caprae_CG	JMUB145_0468	1	JMUB590_0451	1				JMUB0001_359	0.7069	S. capitis_CG
CDS	500752	501069	-	JMUB898_0445		hypothetical protein	S. epidermidis-S. capitis-S. caprae_CG		S. caprae_CG	JMUB145_0469	1	JMUB590_0452	1	SERP2108	0.6762	S. epidermidis_CG	JMUB0001_360	0.8679	S. capitis_CG
CDS	501536	502693	+	JMUB898_0446	capB	poly-gamma-glutamate synthesis protein CapB	S. epidermidis-S. capitis-S. caprae_CG		S. caprae_CG	JMUB145_0470	1	JMUB590_0453	1	SERP2107	0.8935	S. epidermidis_CG	JMUB0001_361	0.9688	S. capitis_CG
CDS	502695	503147	+	JMUB898_0447	capC	poly-gamma-glutamate synthesis protein CapC	S. epidermidis-S. capitis-S. caprae_CG		S. caprae_CG	JMUB145_0471	1	JMUB590_0454	1	SERP2106	0.96	S. epidermidis_CG	JMUB0001_362	0.96	S. capitis_CG
CDS	503171	504244	+	JMUB898_0448	capA	poly-gamma-glutamate synthesis protein CapA	S. epidermidis-S. capitis-S. caprae_CG		S. caprae_CG	JMUB145_0472	1	JMUB590_0455	1	SERP2105	0.8291	S. epidermidis_CG	JMUB0001_363	0.916	S. capitis_CG
CDS	504234	504395	+	JMUB898_0449		hypothetical protein	S. epidermidis-S. caprae_CG		S. caprae_CG	JMUB145_0473	1	JMUB590_0456	1	SERP2104	0.8491	S. epidermidis_CG	JMUB0001_364	0.9245
CDS	504398	506002	+	JMUB898_0450	capD	poly-gamma-glutamate synthesis protein CapD	S. epidermidis-S. capitis-S. caprae_CG		S. caprae_CG	JMUB145_0474	1	JMUB590_0457	1	SERP2103	0.8427	S. epidermidis_CG	JMUB0001_365	0.9401	S. capitis_CG
CDS	506280	507161	+	JMUB898_0451		hypothetical protein, similar to ribose transporter RbsU	S. epidermidis-S. capitis-S. caprae_CG		S. caprae_CG	JMUB145_0475	1	JMUB590_0458	1	SERP2102	0.9113	S. epidermidis_CG	JMUB0001_366	0.9522	S. capitis_CG
CDS	507183	507587	+	JMUB898_0452	rbsD	D-ribose pyranase	S. epidermidis-S. capitis-S. caprae_CG		S. caprae_CG	JMUB145_0476	1	JMUB590_0459	1	SERP2101	0.8582	S. epidermidis_CG	JMUB0001_367	0.8881	S. capitis_CG
CDS	507639	508562	+	JMUB898_0453	rbsK	probable ribokinase	S. epidermidis-S. capitis-S. caprae_CG		S. caprae_CG	JMUB145_0477	1	JMUB590_0460	1	SERP2100	0.7516	S. epidermidis_CG	JMUB0001_368	0.8241	S. capitis_CG
CDS	508700	510187	+	JMUB898_0454		putative gluconokinase	S. epidermidis-S. capitis-S. caprae_CG		S. caprae_CG	JMUB145_0478	0.998	JMUB590_0461	0.998	SERP2099	0.7611	S. epidermidis_CG	JMUB0001_369	0.8242	S. capitis_CG
CDS	510462	511268	+	JMUB898_0455		hypothetical protein	S. capitis-S. caprae_CG		S. caprae_CG	JMUB145_0479	0.9963	JMUB590_0462	0.9963				JMUB0001_370	0.5811	S. capitis_CG
CDS	511820	512863	+	JMUB898_0456		putative regulatory protein pfoR	S. epidermidis-S. capitis-S. caprae_CG		S. caprae_CG	JMUB145_0480	1	JMUB590_0463	1	SERP2096	0.8703	S. epidermidis_CG	JMUB0001_371	0.9568	S. capitis_CG
CDS	512866	513546	+	JMUB898_0457		putative beta-subunit of L-serine dehydratase	S. epidermidis-S. capitis-S. caprae_CG		S. caprae_CG	JMUB145_0481	1	JMUB590_0464	1	SERP2095	0.8133	S. epidermidis_CG	JMUB0001_372	0.9336	S. capitis_CG
CDS	513559	514458	+	JMUB898_0458		putative L-serine dehydratase	S. epidermidis-S. capitis-S. caprae_CG		S. caprae_CG	JMUB145_0482	1	JMUB590_0465	1	SERP2094	0.9197	S. epidermidis_CG	JMUB0001_373	0.9666	S. capitis_CG
CDS	514642	514818	+	JMUB898_0459		hypothetical protein	S. caprae_CG		S. caprae_CG	JMUB145_0483	1	JMUB590_0466	1	SERP2091	0.8621
CDS	514860	515351	-	JMUB898_0460		putative N-acetyltransferase	S. epidermidis-S. capitis-S. caprae_CG		S. caprae_CG	JMUB145_0484	1	JMUB590_0467	1	SERP2090	0.7267	S. epidermidis_CG	JMUB0001_374	0.8589	S. capitis_CG
CDS	515562	516173	+	JMUB898_0461	srtA	sortase A	S. epidermidis-S. capitis-S. caprae_CG		S. caprae_CG	JMUB145_0485	1	JMUB590_0468	1	SERP2089	0.7882	S. epidermidis_CG	JMUB0001_375	0.8867	S. capitis_CG
CDS	516444	517247	+	JMUB898_0462		Cof-like hydrolase	S. epidermidis-S. capitis-S. caprae_CG		S. caprae_CG	JMUB145_0486	1	JMUB590_0469	1	SERP2088	0.7444	S. epidermidis_CG	JMUB0001_376	0.8202	S. capitis_CG
CDS	517304	518296	-	JMUB898_0463	ddh	D-lactate dehydrogenase	S. epidermidis-S. capitis-S. caprae_CG		S. caprae_CG	JMUB145_0487	1	JMUB590_0470	1	SERP2087	0.8818	S. epidermidis_CG	JMUB0001_377	0.9667	S. capitis_CG
CDS	518582	519244	+	JMUB898_0464		putative NAD(P)H-dependent quinone reductase	S. epidermidis-S. capitis-S. caprae_CG		S. caprae_CG	JMUB145_0488	1	JMUB590_0471	1	SERP2086	0.8318	S. epidermidis_CG	JMUB0001_378	0.9406	S. capitis_CG
CDS	519526	521019	+	JMUB898_0465	aldA	putative aldehyde dehydrogenase AldA	S. epidermidis-S. capitis-S. caprae_CG		S. caprae_CG	JMUB145_0489	1	JMUB590_0472	1	SERP2084	0.8692	S. epidermidis_CG	JMUB0001_379	0.8793	S. capitis_CG
CDS	521127	521933	-	JMUB898_0466		putative catechol 2,3-dioxygenase	S. epidermidis-S. capitis-S. caprae_CG		S. caprae_CG	JMUB145_0490	0.9963	JMUB590_0473	0.9963	SERP2083	0.7481	S. epidermidis_CG	JMUB0001_380	0.797	S. capitis_CG
CDS	522100	522381	-	JMUB898_0467		acetyltransferase	S. epidermidis-S. capitis-S. caprae_CG		S. caprae_CG	JMUB145_0491	1	JMUB590_0474	1	SERP2082	0.9355	S. epidermidis_CG	JMUB0001_381	0.9785	S. capitis_CG
CDS	522617	523501	+	JMUB898_0468		adhesion lipoprotein	S. epidermidis-S. capitis-S. caprae_CG		S. caprae_CG	JMUB145_0492	1	JMUB590_0475	1	SERP2081	0.7251	S. epidermidis_CG	JMUB0001_382	0.8448	S. capitis_CG
CDS	523678	523851	-	JMUB898_0469		truncated aldehyde dehydrogenase
CDS	523924	525105	-	JMUB898_0470		aldehyde dehydrogenase	S. epidermidis-S. capitis-S. caprae_CG		S. caprae_CG	JMUB145_0493	1	JMUB590_0477	1	SERP2080	0.8499	S. epidermidis_CG	JMUB0001_383	0.9109	S. capitis_CG
CDS	525335	526384	-	JMUB898_0471		hypothetical protein	S. epidermidis-S. capitis-S. caprae_CG		S. caprae_CG	JMUB145_0494	1	JMUB590_0478	1	SERP2079	0.8825	S. epidermidis_CG	JMUB0001_384	0.931	S. capitis_CG
CDS	526741	528528	+	JMUB898_0472		Na+/H+ antiporter	S. epidermidis-S. capitis-S. caprae_CG		S. caprae_CG	JMUB145_0495	1	JMUB590_0479	1	SERP2077	0.8769	S. epidermidis_CG	JMUB0001_385	0.9427	S. capitis_CG
CDS	528679	530643	-	JMUB898_0473	fbp	fructose-1,6-bisphosphatase III	S. epidermidis-S. capitis-S. caprae_CG		S. caprae_CG	JMUB145_0496	1	JMUB590_0480	1	SERP2076	0.9433	S. epidermidis_CG	JMUB0001_388	0.9786	S. capitis_CG
CDS	530816	531430	-	JMUB898_0474		DedA family protein	S. epidermidis-S. capitis-S. caprae_CG		S. caprae_CG	JMUB145_0497	1	JMUB590_0481	1	SERP2075	0.9363	S. epidermidis_CG	JMUB0001_389	0.9755	S. capitis_CG
CDS	531548	532546	-	JMUB898_0475		molybdopterin biosynthesis protein moeB	S. epidermidis-S. capitis-S. caprae_CG		S. caprae_CG	JMUB145_0498	1	JMUB590_0482	1	SERP2074	0.744	S. epidermidis_CG	JMUB0001_390	0.8102	S. capitis_CG
CDS	532546	533313	-	JMUB898_0476	thiG	thiazole synthase	S. epidermidis-S. capitis-S. caprae_CG		S. caprae_CG	JMUB145_0499	1	JMUB590_0483	1	SERP2073	0.9529	S. epidermidis_CG	JMUB0001_391	0.9686	S. capitis_CG
CDS	533315	533515	-	JMUB898_0477		ThiS family protein	S. epidermidis-S. capitis-S. caprae_CG		S. caprae_CG	JMUB145_0500	1	JMUB590_0484	1	SERP2072	0.803	S. epidermidis_CG	JMUB0001_392	0.8788	S. capitis_CG
CDS	533499	534617	-	JMUB898_0478		glycine oxidase	S. epidermidis-S. capitis-S. caprae_CG		S. caprae_CG	JMUB145_0501	1	JMUB590_0485	1	SERP2071	0.7688	S. epidermidis_CG	JMUB0001_393	0.7984	S. capitis_CG
CDS	534610	535203	-	JMUB898_0479		thiamine monophosphate synthase	S. epidermidis-S. capitis-S. caprae_CG		S. caprae_CG	JMUB145_0502	1	JMUB590_0486	1	SERP2070	0.6216	S. epidermidis_CG	JMUB0001_394	0.699	S. capitis_CG
CDS	535856	537121	+	JMUB898_0480		glucarate transporter	S. epidermidis-S. capitis-S. caprae_CG		S. caprae_CG	JMUB145_0503	1	JMUB590_0487	1	SERP2069	0.9264	S. epidermidis_CG	JMUB0001_395	0.9667	S. capitis_CG
CDS	537269	537559	+	JMUB898_0481		putative antibiotic biosynthesis monooxygenase	S. epidermidis-S. capitis-S. caprae_CG		S. caprae_CG	JMUB145_0504	1	JMUB590_0488	1	SERP2068	0.7263	S. epidermidis_CG	JMUB0001_396	0.6875	S. capitis_CG
CDS	537727	539655	+	JMUB898_0482		putative membrane protein	S. epidermidis-S. capitis-S. caprae_CG		S. caprae_CG	JMUB145_0505	0.9984	JMUB590_0489	0.9984	SERP2067	0.8286	S. epidermidis_CG	JMUB0001_397	0.7913	S. capitis_CG
CDS	539731	540144	+	JMUB898_0483		hypothetical protein	S. epidermidis-S. capitis-S. caprae_CG		S. caprae_CG	JMUB145_0506	1	JMUB590_0490	1	SERP2066	0.781	S. epidermidis_CG	JMUB0001_398	0.9124	S. capitis_CG
CDS	540297	540995	+	JMUB898_0484		GTP-pyrophosphokinase	S. epidermidis-S. capitis-S. caprae_CG		S. caprae_CG	JMUB145_0507	1	JMUB590_0491	1	SERP2065	0.9095	S. epidermidis_CG	JMUB0001_399	0.9391	S. capitis_CG
CDS	541295	542167	+	JMUB898_0485		putative esterase	S. epidermidis-S. capitis-S. caprae_CG		S. caprae_CG	JMUB145_0508	0.9966	JMUB590_0492	0.9966	SERP2063	0.8517	S. epidermidis_CG	JMUB0001_400	0.9069	S. capitis_CG
CDS	542265	542993	+	JMUB898_0486		transcriptional regulator, MerR family	S. epidermidis-S. caprae_CG		S. caprae_CG	JMUB145_0509	1	JMUB590_0493	1	SERP2061	0.557	S. epidermidis_CG
CDS	543135	543815	+	JMUB898_0487	gntR	gluconate operon transcriptional repressor	S. epidermidis-S. capitis-S. caprae_CG		S. caprae_CG	JMUB145_0510	1	JMUB590_0494	1	SERP2059	0.792	S. epidermidis_CG	JMUB0001_401	0.9027	S. capitis_CG
CDS	543840	545381	+	JMUB898_0488	gntK	gluconokinase	S. epidermidis-S. capitis-S. caprae_CG		S. caprae_CG	JMUB145_0511	1	JMUB590_0495	1	SERP2058	0.8441	S. epidermidis_CG	JMUB0001_402	0.9219	S. capitis_CG
CDS	545446	546804	+	JMUB898_0489	gntP	gluconate permease	S. epidermidis-S. capitis-S. caprae_CG		S. caprae_CG	JMUB145_0512	1	JMUB590_0496	1	SERP2057	0.9314	S. epidermidis_CG	JMUB0001_403	0.9558	S. capitis_CG
CDS	547102	547971	+	JMUB898_0490	gtaB	UTP--glucose-1-phosphate uridylyltransferase	S. epidermidis-S. capitis-S. caprae_CG		S. caprae_CG	JMUB145_0513	1	JMUB590_0497	1	SERP2056	0.878	S. epidermidis_CG	JMUB0001_404	0.9582	S. capitis_CG
CDS	548021	549868	-	JMUB898_0491		hypothetical protein	S. capitis-S. caprae_CG		S. caprae_CG	JMUB145_0514	1	JMUB590_0498	1				JMUB0001_405	0.7772	S. capitis_CG
CDS	550395	550586	+	JMUB898_0492		hypothetical protein	S. epidermidis-S. capitis-S. caprae_CG		S. caprae_CG	JMUB145_0515	0.9841	JMUB590_0499	0.9841	SERP2051	0.8571	S. epidermidis_CG	JMUB0001_406	0.8889	S. capitis_CG
CDS	551033	551335	-	JMUB898_0493		hypothetical protein	S. epidermidis-S. capitis-S. caprae_CG		S. caprae_CG	JMUB145_0516	1	JMUB590_0500	1	SERP2050	0.5854	S. epidermidis_CG	JMUB0001_407	0.9	S. capitis_CG
CDS	551545	552237	+	JMUB898_0494		hypothetical protein	S. epidermidis-S. capitis-S. caprae_CG		S. caprae_CG	JMUB145_0517	1	JMUB590_0501	1	SERP2049	0.7435	S. epidermidis_CG	JMUB0001_408	0.8826	S. capitis_CG
CDS	552348	553580	+	JMUB898_0495		acetylornithine deacetylase	S. epidermidis-S. capitis-S. caprae_CG		S. caprae_CG	JMUB145_0518	1	JMUB590_0502	1	SERP2048	0.8627	S. epidermidis_CG	JMUB0001_409	0.9171	S. capitis_CG
CDS	553684	555849	-	JMUB898_0496	ppk	polyphosphate kinase	S. epidermidis-S. capitis-S. caprae_CG		S. caprae_CG	JMUB145_0519	1	JMUB590_0503	1	SERP2047	0.9043	S. epidermidis_CG	JMUB0001_410	0.9598	S. capitis_CG
CDS	555913	557445	-	JMUB898_0497		exopolyphosphatase	S. epidermidis-S. capitis-S. caprae_CG		S. caprae_CG	JMUB145_0520	1	JMUB590_0504	1	SERP2046	0.8373	S. epidermidis_CG	JMUB0001_411	0.9255	S. capitis_CG
CDS	557783	559318	-	JMUB898_0498		aminobenzoyl-glutamate transport protein	S. capitis-S. caprae_CG		S. caprae_CG	JMUB145_0521	0.998	JMUB590_0505	0.998				JMUB0001_412	0.9628	S. capitis_CG
CDS	559597	560415	+	JMUB898_0499		putative glucose 1-dehydrogenase	S. epidermidis-S. capitis-S. caprae_CG		S. caprae_CG	JMUB145_0522	1	JMUB590_0506	1	SERP2045	0.8676	S. epidermidis_CG	JMUB0001_413	0.9301	S. capitis_CG
CDS	560496	560684	-	JMUB898_0500		hypothetical protein	S. epidermidis-S. capitis-S. caprae_CG		S. caprae_CG	JMUB145_0523	1	JMUB590_0507	1	SERP2044	0.5968	S. epidermidis_CG	JMUB0001_414	0.8548	S. capitis_CG
CDS	560710	561786	-	JMUB898_0501	pepA2	M42 family glutamyl aminopeptidase	S. epidermidis-S. capitis-S. caprae_CG		S. caprae_CG	JMUB145_0524	0.9972	JMUB590_0508	0.9972	SERP2043	0.8855	S. epidermidis_CG	JMUB0001_415	0.9106	S. capitis_CG
CDS	561967	562434	+	JMUB898_0502		hypothetical protein	S. epidermidis-S. capitis-S. caprae_CG		S. caprae_CG	JMUB145_0525	1	JMUB590_0509	1	SERP2042	0.7468	S. epidermidis_CG	JMUB0001_416	0.8571	S. capitis_CG
CDS	562503	564080	-	JMUB898_0503		glutamate synthase (NADPH)	S. epidermidis-S. capitis-S. caprae_CG		S. caprae_CG	JMUB145_0526	1	JMUB590_0510	1	SERP2041	0.8419	S. epidermidis_CG	JMUB0001_417	0.9333	S. capitis_CG
CDS	564239	565021	+	JMUB898_0504		CAAX amino terminal protease family protein	S. epidermidis-S. capitis-S. caprae_CG		S. caprae_CG	JMUB145_0527	1	JMUB590_0511	1	SERP2040	0.5175	S. epidermidis_CG	JMUB0001_418	0.6757	S. capitis_CG
CDS	565041	565832	+	JMUB898_0505		CAAX amino terminal protease family protein	S. caprae_CG		S. caprae_CG	JMUB145_0528	0.9962	JMUB590_0512	0.9962				JMUB0001_419	0.6198
CDS	565978	566640	+	JMUB898_0506		putative ABC transport system ATP-binding protein	S. epidermidis-S. capitis-S. caprae_CG		S. caprae_CG	JMUB145_0529	1	JMUB590_0513	1	SERP2038	0.8091	S. epidermidis_CG	JMUB0001_420	0.8864	S. capitis_CG
CDS	566633	567409	+	JMUB898_0507		putative ABC transport system permease protein	S. epidermidis-S. capitis-S. caprae_CG		S. caprae_CG	JMUB145_0530	1	JMUB590_0514	1	SERP2037	0.9225	S. epidermidis_CG	JMUB0001_421	0.938	S. capitis_CG
CDS	567478	568947	-	JMUB898_0508		ATPase/histidine kinase/DNA gyrase B/HSP90 domain protein	S. caprae_CG		S. caprae_CG	JMUB145_0531	0.998	JMUB590_0515	0.998
CDS	568940	569611	-	JMUB898_0509		response regulator	S. caprae_CG		S. caprae_CG	JMUB145_0532	1	JMUB590_0516	1
CDS	569759	569992	+	JMUB898_0510		hypothetical protein	S. caprae_CG		S. caprae_CG	JMUB145_0533	1	JMUB590_0517	1
CDS	570128	571294	+	JMUB898_0511		hypothetical protein	S. epidermidis-S. capitis-S. caprae_CG		S. caprae_CG	JMUB145_0534	1	JMUB590_0518	1	SERP2036	0.8235	S. epidermidis_CG	JMUB0001_422	0.9028	S. capitis_CG
CDS	571337	572695	-	JMUB898_0512		putative para-nitrobenzyl esterase	S. epidermidis-S. capitis-S. caprae_CG		S. caprae_CG	JMUB145_0535	1	JMUB590_0519	1	SERP2035	0.5885	S. epidermidis_CG	JMUB0001_423	0.6504	S. capitis_CG
CDS	572781	574460	-	JMUB898_0513		putative Amino acid transporter	S. epidermidis-S. capitis-S. caprae_CG		S. caprae_CG	JMUB145_0536	1	JMUB590_0520	1	SERP2034	0.9434	S. epidermidis_CG	JMUB0001_424	0.9785	S. capitis_CG
CDS	574645	575244	+	JMUB898_0514		hypothetical protein	S. epidermidis-S. capitis-S. caprae_CG		S. caprae_CG	JMUB145_0537	1	JMUB590_0521	1	SERP2033	0.7846	S. epidermidis_CG	JMUB0001_425	0.8492	S. capitis_CG
CDS	575395	576447	-	JMUB898_0515		zinc-dependent dehydrogenase	S. epidermidis-S. capitis-S. caprae_CG		S. caprae_CG	JMUB145_0538	1	JMUB590_0522	1	SERP2032	0.94	S. epidermidis_CG	JMUB0001_426	0.9657	S. capitis_CG
CDS	576960	578231	+	JMUB898_0516	opuCA	hypothetical protein, similar to choline transport ATP-binding protein	S. epidermidis-S. capitis-S. caprae_CG		S. caprae_CG	JMUB145_0539	1	JMUB590_0523	1	SERP2031	0.8606	S. epidermidis_CG	JMUB0001_427	0.9222	S. capitis_CG
CDS	578231	578866	+	JMUB898_0517	opuCB	Probable glycine betaine/carnitine/choline ABCtransporter	S. epidermidis-S. capitis-S. caprae_CG		S. caprae_CG	JMUB145_0540	1	JMUB590_0524	1	SERP2030	0.91	S. epidermidis_CG	JMUB0001_428	0.9763	S. capitis_CG
CDS	578888	579832	+	JMUB898_0518	opuCC	Glycine betaine/carnitine/choline ABC transporter	S. epidermidis-S. capitis-S. caprae_CG		S. caprae_CG	JMUB145_0541	0.9968	JMUB590_0525	1	SERP2029	0.9013	S. epidermidis_CG	JMUB0001_429	0.965	S. capitis_CG
CDS	579832	580518	+	JMUB898_0519	opuCD	Probable glycine betaine/carnitine/choline ABCtransporter	S. epidermidis-S. capitis-S. caprae_CG		S. caprae_CG	JMUB145_0542	1	JMUB590_0526	1	SERP2028	0.9435	S. epidermidis_CG	JMUB0001_430	0.943	S. capitis_CG
CDS	580599	581300	-	JMUB898_0520	lrgB	antiholin-like protein LrgB	S. epidermidis-S. capitis-S. caprae_CG		S. caprae_CG	JMUB145_0543	1	JMUB590_0527	1	SERP2027	0.9013	S. epidermidis_CG	JMUB0001_431	0.9099	S. capitis_CG
CDS	581304	581750	-	JMUB898_0521	lrgA	murein hydrolase regulator LrgA	S. epidermidis-S. capitis-S. caprae_CG		S. caprae_CG	JMUB145_0544	1	JMUB590_0528	1	SERP2026	0.8028	S. epidermidis_CG	JMUB0001_432	0.8716	S. capitis_CG
CDS	582286	583689	+	JMUB898_0522		integral membrane efflux protein	S. epidermidis-S. capitis-S. caprae_CG		S. caprae_CG	JMUB145_0545	1	JMUB590_0529	1	SERP2023	0.8777	S. epidermidis_CG	JMUB0001_433	0.9099	S. capitis_CG
CDS	583929	584861	+	JMUB898_0523	panE	2-dehydropantoate=2-reductase	S. epidermidis-S. capitis-S. caprae_CG		S. caprae_CG	JMUB145_0546	1	JMUB590_0530	1	SERP2022	0.7677	S. epidermidis_CG	JMUB0001_434	0.8548	S. capitis_CG
CDS	585021	585494	+	JMUB898_0524		putative membrane protein	S. capitis-S. caprae_CG		S. caprae_CG	JMUB145_0547	1	JMUB590_0531	1				JMUB0001_435	0.8153	S. capitis_CG
CDS	585546	586397	+	JMUB898_0525		hypothetical protein, similar to dTDP-glucose 4,6-dehydratase	S. capitis-S. caprae_CG		S. caprae_CG	JMUB145_0548	1	JMUB590_0532	1				JMUB0001_436	0.9223	S. capitis_CG
CDS	586483	587304	-	JMUB898_0526		putative lipoprotein	S. epidermidis-S. capitis-S. caprae_CG		S. caprae_CG	JMUB145_0549	1	JMUB590_0533	1	SERP2021	0.7993	S. epidermidis_CG	JMUB0001_437	0.8974	S. capitis_CG
CDS	587485	588933	-	JMUB898_0527		beta-lactamase	S. epidermidis-S. capitis-S. caprae_CG		S. caprae_CG	JMUB145_0550	0.9979	JMUB590_0534	0.9979	SERP2019	0.5789	S. epidermidis_CG	JMUB0001_438	0.7842	S. capitis_CG
CDS	589273	591102	+	JMUB898_0528		putative amino acid permease	S. capitis-S. caprae_CG		S. caprae_CG	JMUB145_0551	1	JMUB590_0535	1	SERP2018	0.8916		JMUB0001_439	0.9737	S. capitis_CG
CDS	591199	593406	-	JMUB898_0529		putative Na_antiporter homolog	S. capitis-S. caprae_CG		S. caprae_CG	JMUB145_0552	1	JMUB590_0536	1				JMUB0001_440	0.8776	S. capitis_CG
CDS	593658	595061	-	JMUB898_0530		amino acid ABC transporter homolog	S. epidermidis-S. capitis-S. caprae_CG		S. caprae_CG	JMUB145_0553	1	JMUB590_0537	1	SERP2017	0.8906	S. epidermidis_CG	JMUB0001_441	0.9614	S. capitis_CG
CDS	595394	596203	+	JMUB898_0531		phosphohydrolase	S. epidermidis-S. capitis-S. caprae_CG		S. caprae_CG	JMUB145_0554	1	JMUB590_0538	1	SERP2016	0.71	S. epidermidis_CG	JMUB0001_442	0.7732	S. capitis_CG
CDS	596397	597011	-	JMUB898_0532		hypothetical protein	S. epidermidis-S. capitis-S. caprae_CG		S. caprae_CG	JMUB145_0555	1	JMUB590_0539	1	SERP2015	0.7572	S. epidermidis_CG	JMUB0001_443	0.8177	S. capitis_CG
CDS	597170	597637	+	JMUB898_0533		transcriptional regulator, effector binding domain protein	S. capitis-S. caprae_CG		S. caprae_CG	JMUB145_0556	1	JMUB590_0540	1				JMUB0001_444	0.7871	S. capitis_CG
CDS	597788	598990	-	JMUB898_0534		hypothetical protein, similar to bicyclomycin resistance protein TcaB	S. epidermidis-S. capitis-S. caprae_CG		S. caprae_CG	JMUB145_0557	1	JMUB590_0541	1	SERP2014	0.7437	S. epidermidis_CG	JMUB0001_445	0.8693	S. capitis_CG
CDS	599164	599871	-	JMUB898_0535		hypothetical protein	S. epidermidis-S. capitis-S. caprae_CG		S. caprae_CG	JMUB145_0558	1	JMUB590_0542	1	SERP2013	0.7619	S. epidermidis_CG	JMUB0001_446	0.9027	S. capitis_CG
CDS	599918	601063	-	JMUB898_0536		putative glycerate kinase	S. epidermidis-S. capitis-S. caprae_CG		S. caprae_CG	JMUB145_0559	1	JMUB590_0543	1	SERP2012	0.7008	S. epidermidis_CG	JMUB0001_447	0.7769	S. capitis_CG
CDS	601885	602733	+	JMUB898_0537		hypothetical protein	S. epidermidis-S. capitis-S. caprae_CG		S. caprae_CG	JMUB145_0560	1	JMUB590_0544	1	SERP2010	0.5036	S. epidermidis_CG	JMUB0001_448	0.656	S. capitis_CG
CDS	602750	603130	+	JMUB898_0538		sugar translocase in surface polysaccharidesbiosynthesis	S. epidermidis-S. capitis-S. caprae_CG		S. caprae_CG	JMUB145_0561	1	JMUB590_0545	1	SERP2009	0.8175	S. epidermidis_CG	JMUB0001_449	0.9206	S. capitis_CG
CDS	603371	604267	+	JMUB898_0539		hypothetical protein, similar to cation efflux family protein	S. epidermidis-S. capitis-S. caprae_CG		S. caprae_CG	JMUB145_0562	0.9966	JMUB590_0546	0.9966	SERP2008	0.8456	S. epidermidis_CG	JMUB0001_450	0.8923	S. capitis_CG
CDS	604479	605165	+	JMUB898_0540	gpmA	2,3-bisphosphoglycerate-dependent phosphoglycerate mutase	S. epidermidis-S. capitis-S. caprae_CG		S. caprae_CG	JMUB145_0563	1	JMUB590_0547	1	SERP2007	0.8596	S. epidermidis_CG	JMUB0001_452	0.9386	S. capitis_CG
CDS	605702	607138	+	JMUB898_0541		similar to multidrug resistance protein homolog	S. capitis-S. caprae_CG		S. caprae_CG	JMUB145_0564	1	JMUB590_0548	1				JMUB0001_453	0.931	S. capitis_CG
CDS	607285	608076	+	JMUB898_0542		hypothetical protein, similar to cystine transport system substrate-binding protein	S. epidermidis-S. capitis-S. caprae_CG		S. caprae_CG	JMUB145_0565	1	JMUB590_0549	1	SERP2005	0.9049	S. epidermidis_CG	JMUB0001_454	0.943	S. capitis_CG
CDS	608057	608776	+	JMUB898_0543		putative cystine transport system permease protein	S. epidermidis-S. capitis-S. caprae_CG		S. caprae_CG	JMUB145_0566	1	JMUB590_0550	1	SERP2004	0.9372	S. epidermidis_CG	JMUB0001_455	0.9916	S. capitis_CG
CDS	608773	609504	+	JMUB898_0544		ABC transporter (ATP binding subunit)	S. epidermidis-S. capitis-S. caprae_CG		S. caprae_CG	JMUB145_0567	1	JMUB590_0551	1	SERP2003	0.8683	S. epidermidis_CG	JMUB0001_456	0.925	S. capitis_CG
CDS	609609	609953	+	JMUB898_0545		ASCH domain protein	S. capitis-S. caprae_CG		S. caprae_CG	JMUB145_0568	1	JMUB590_0552	1				JMUB0001_457	0.7807	S. capitis_CG
CDS	610188	611438	-	JMUB898_0546	fmhA	FmhA protein	S. epidermidis-S. capitis-S. caprae_CG		S. caprae_CG	JMUB145_0569	1	JMUB590_0553	1	SERP2001	0.8819	S. epidermidis_CG	JMUB0001_458	0.9327	S. capitis_CG
CDS	611777	612136	+	JMUB898_0547		putative lipoprotein	S. epidermidis-S. capitis-S. caprae_CG		S. caprae_CG	JMUB145_0570	1	JMUB590_0554	1	SERP2000	0.7712	S. epidermidis_CG	JMUB0001_459	0.9068	S. capitis_CG
CDS	612163	612756	+	JMUB898_0548		putative glutaredoxin	S. epidermidis-S. capitis-S. caprae_CG		S. caprae_CG	JMUB145_0571	1	JMUB590_0555	1	SERP1999	0.6599	S. epidermidis_CG	JMUB0001_460	0.799	S. capitis_CG
CDS	613001	613972	+	JMUB898_0549		similar to Zn-binding lipoprotein adcA	S. epidermidis-S. capitis-S. caprae_CG		S. caprae_CG	JMUB145_0572	1	JMUB590_0556	1	SERP2383	0.5754	S. epidermidis_CG	JMUB0001_461	0.8442	S. capitis_CG
CDS	614087	614554	+	JMUB898_0550		hypothetical protein	S. epidermidis-S. capitis-S. caprae_CG		S. caprae_CG	JMUB145_0573	1	JMUB590_0557	1	SERP1998	0.6839	S. epidermidis_CG	JMUB0001_462	0.7922	S. capitis_CG
CDS	614638	614817	+	JMUB898_0551		hypothetical protein	S. caprae_CG		S. caprae_CG	JMUB145_0574	1	JMUB590_0558	1
CDS	614952	615773	+	JMUB898_0552		putative NirC protein	S. epidermidis-S. capitis-S. caprae_CG		S. caprae_CG	JMUB145_0575	1	JMUB590_0559	1	SERP1997	0.8608	S. epidermidis_CG	JMUB0001_463	0.9158	S. capitis_CG
CDS	615962	616498	+	JMUB898_0553		acetyltransferase	S. epidermidis-S. capitis-S. caprae_CG		S. caprae_CG	JMUB145_0576	0.9944	JMUB590_0560	0.9944	SERP1996	0.7865	S. epidermidis_CG	JMUB0001_464	0.8876	S. capitis_CG
CDS	616859	618334	-	JMUB898_0554		ABC transporter substrate-binding protein	S. epidermidis-S. capitis-S. caprae_CG		S. caprae_CG	JMUB145_0577	1	JMUB590_0561	1	SERP1994	0.8167	S. epidermidis_CG	JMUB0001_465	0.8819	S. capitis_CG
CDS	618388	618834	+	JMUB898_0555		SAM-dependent methyltransferase	S. caprae_CG		S. caprae_CG	JMUB145_0578	0.9925	JMUB590_0562	0.9925
CDS	618803	619111	+	JMUB898_0556		SAM-dependent methyltransferase
CDS	619583	620302	+	JMUB898_0557		NirR family transcriptional regulator	S. epidermidis-S. capitis-S. caprae_CG		S. caprae_CG	JMUB145_0579	1	JMUB590_0564	1	SERP1992	0.7657	S. epidermidis_CG	JMUB0001_466	0.8703	S. capitis_CG
CDS	620398	622803	+	JMUB898_0558	nasD	nitrite reductase	S. epidermidis-S. capitis-S. caprae_CG		S. caprae_CG	JMUB145_0580	1	JMUB590_0565	1	SERP1990	0.8614	S. epidermidis_CG	JMUB0001_467	0.9114	S. capitis_CG
CDS	622807	623121	+	JMUB898_0559	nasE	assimilatory nitrite reductase	S. epidermidis-S. capitis-S. caprae_CG		S. caprae_CG	JMUB145_0581	1	JMUB590_0566	1	SERP1989	0.7596	S. epidermidis_CG	JMUB0001_468	0.8462	S. capitis_CG
CDS	623112	624056	+	JMUB898_0560	nasF	uroporphyrin-III C-methyl transferase	S. epidermidis-S. capitis-S. caprae_CG		S. caprae_CG	JMUB145_0582	1	JMUB590_0567	1	SERP1988	0.6688	S. epidermidis_CG	JMUB0001_469	0.7261	S. capitis_CG
CDS	624274	627957	+	JMUB898_0561	narG	respiratory nitrate reductase alpha chain	S. epidermidis-S. capitis-S. caprae_CG		S. caprae_CG	JMUB145_0583	1	JMUB590_0568	0.9992	SERP1987	0.9087	S. epidermidis_CG	JMUB0001_470	0.9234	S. capitis_CG
CDS	627947	629500	+	JMUB898_0562	narH	nitrate reductase beta chain	S. epidermidis-S. capitis-S. caprae_CG		S. caprae_CG	JMUB145_0584	0.9981	JMUB590_0569	0.9981	SERP1986	0.9188	S. epidermidis_CG	JMUB0001_471	0.9613	S. capitis_CG
CDS	629493	630068	+	JMUB898_0563		hypothetical protein, similar to nitrate reductase delta chain	S. epidermidis-S. capitis-S. caprae_CG		S. caprae_CG	JMUB145_0585	1	JMUB590_0570	1	SERP1985	0.801	S. epidermidis_CG	JMUB0001_472	0.8325	S. capitis_CG
CDS	630061	630738	+	JMUB898_0564	narI	nitrate reductase gamma chain	S. epidermidis-S. capitis-S. caprae_CG		S. caprae_CG	JMUB145_0586	1	JMUB590_0571	1	SERP1984	0.8844	S. epidermidis_CG	JMUB0001_473	0.8933	S. capitis_CG
CDS	630749	631210	+	JMUB898_0565		putative nitrogen regulatory protein A	S. epidermidis-S. capitis-S. caprae_CG		S. caprae_CG	JMUB145_0587	1	JMUB590_0572	1	SERP1983	0.7667	S. epidermidis_CG	JMUB0001_474	0.8667	S. capitis_CG
CDS	631220	632254	+	JMUB898_0566	nreB	oxygen sensor histidine kinase nreB	S. epidermidis-S. capitis-S. caprae_CG		S. caprae_CG	JMUB145_0588	1	JMUB590_0573	1	SERP1982	0.7864	S. epidermidis_CG	JMUB0001_475	0.8866	S. capitis_CG
CDS	632274	632930	+	JMUB898_0567	nreC	oxygen regulatory protein NreC	S. epidermidis-S. capitis-S. caprae_CG		S. caprae_CG	JMUB145_0589	1	JMUB590_0574	1	SERP1981	0.9266	S. epidermidis_CG	JMUB0001_476	0.9633	S. capitis_CG
CDS	633285	634460	+	JMUB898_0568	narK	nitrite extrusion protein NarK	S. epidermidis-S. capitis-S. caprae_CG		S. caprae_CG	JMUB145_0590	1	JMUB590_0575	1	SERP1980	0.8104	S. epidermidis_CG	JMUB0001_477	0.9213	S. capitis_CG
CDS	634564	634980	-	JMUB898_0569		Hsp20/alpha crystallin family protein	S. capitis-S. caprae_CG		S. caprae_CG	JMUB145_0591	1	JMUB590_0576	1				JMUB0001_478	0.7717	S. capitis_CG
CDS	635270	635716	-	JMUB898_0570	sarZ	HTH-type transcriptional regulator SarZ	S. epidermidis-S. capitis-S. caprae_CG		S. caprae_CG	JMUB145_0592	0.9932	JMUB590_0577	0.9932	SERP1979	0.8378	S. epidermidis_CG	JMUB0001_479	0.9392	S. capitis_CG
CDS	635881	636510	+	JMUB898_0571		NAD(P)H-flavin oxidoreductase	S. epidermidis-S. capitis-S. caprae_CG		S. caprae_CG	JMUB145_0593	1	JMUB590_0578	1	SERP1978	0.823	S. epidermidis_CG	JMUB0001_480	0.89	S. capitis_CG
CDS	636631	636996	+	JMUB898_0572		exported protein	S. epidermidis-S. capitis-S. caprae_CG		S. caprae_CG	JMUB145_0594	1	JMUB590_0579	1	SERP1977	0.7934	S. epidermidis_CG	JMUB0001_481	0.9091	S. capitis_CG
CDS	637176	638456	+	JMUB898_0573	gltT	proton/sodium-glutamate symport protein	S. epidermidis-S. capitis-S. caprae_CG		S. caprae_CG	JMUB145_0595	0.9977	JMUB590_0580	0.9977	SERP1976	0.9155	S. epidermidis_CG	JMUB0001_482	0.946	S. capitis_CG
CDS	638641	638991	-	JMUB898_0574		hypothetical protein	S. epidermidis-S. capitis-S. caprae_CG		S. caprae_CG	JMUB145_0596	1	JMUB590_0581	1	SERP1974	0.819	S. epidermidis_CG	JMUB0001_483	0.9569	S. capitis_CG
CDS	639170	639592	-	JMUB898_0575		general stress protein 26	S. epidermidis-S. capitis-S. caprae_CG		S. caprae_CG	JMUB145_0597	1	JMUB590_0582	1	SERP1973	0.8429	S. epidermidis_CG	JMUB0001_484	0.9357	S. capitis_CG
CDS	639663	641696	-	JMUB898_0576		putative transcription regulatory protein	S. epidermidis-S. capitis-S. caprae_CG		S. caprae_CG	JMUB145_0598	1	JMUB590_0583	1	SERP1972	0.747	S. epidermidis_CG	JMUB0001_485	0.87	S. capitis_CG
CDS	642779	643156	-	JMUB898_0577		hypothetical protein	S. epidermidis-S. capitis-S. caprae_CG		S. caprae_CG	JMUB145_0599	1	JMUB590_0584	1	SERP1969	0.5785	S. epidermidis_CG	JMUB0001_486	0.6281	S. capitis_CG
CDS	643400	644347	-	JMUB898_0578		cationic transporter	S. epidermidis-S. capitis-S. caprae_CG		S. caprae_CG	JMUB145_0600	1	JMUB590_0585	1	SERP1967	0.9175	S. epidermidis_CG	JMUB0001_488	0.9683	S. capitis_CG
CDS	644417	645028	-	JMUB898_0579		hypothetical protein	S. capitis-S. caprae_CG		S. caprae_CG	JMUB145_0601	1	JMUB590_0586	1				JMUB0001_489	0.8621	S. capitis_CG
CDS	645191	646468	+	JMUB898_0580		hypothetical protein	S. capitis-S. caprae_CG		S. caprae_CG	JMUB145_0602	0.9976	JMUB590_0587	0.9976				JMUB0001_490	0.9433	S. capitis_CG
CDS	646656	647438	+	JMUB898_0581		putative oxidoreductase	S. caprae_CG		S. caprae_CG	JMUB145_0603	1	JMUB590_0588	1
CDS	647625	648044	+	JMUB898_0582		MarR family regulatory protein	S. caprae_CG		S. caprae_CG	JMUB145_0604	1	JMUB590_0589	1
CDS	648182	649540	+	JMUB898_0583	mepA	multidrug export protein MepA	S. caprae_CG		S. caprae_CG	JMUB145_0605	1	JMUB590_0590	1
CDS	649711	650961	+	JMUB898_0584		copper resistance protein CopC	S. capitis-S. caprae_CG		S. caprae_CG	JMUB145_0606	1	JMUB590_0591	1				JMUB0001_491	0.8654	S. capitis_CG
CDS	650973	651569	+	JMUB898_0585		nuclear export factor GLE1	S. capitis-S. caprae_CG		S. caprae_CG	JMUB145_0607	1	JMUB590_0592	1				JMUB0001_492	0.9242	S. capitis_CG
CDS	651709	652125	+	JMUB898_0586		Zn-dependent alcohol dehydrogenase	S. epidermidis-S. capitis-S. caprae_CG		S. caprae_CG	JMUB145_0608	1	JMUB590_0593	1	SERP1964	0.8768	S. epidermidis_CG	JMUB0001_493	0.971	S. capitis_CG
CDS	652415	653449	+	JMUB898_0587		pyridine nucleotide-disulfide oxidoreductase	S. capitis-S. caprae_CG		S. caprae_CG	JMUB145_0609	1	JMUB590_0594	1				JMUB0001_494	0.9215	S. capitis_CG
CDS	653474	653875	+	JMUB898_0588		attachment to host cells and virulence	S. epidermidis-S. capitis-S. caprae_CG		S. caprae_CG	JMUB145_0610	1	JMUB590_0595	1	SERP1963	0.782	S. epidermidis_CG	JMUB0001_495	0.8496	S. capitis_CG
CDS	653937	654929	-	JMUB898_0589		putative alcohol dehydrogenase	S. epidermidis-S. capitis-S. caprae_CG		S. caprae_CG	JMUB145_0611	0.997	JMUB590_0596	0.997	SERP1962	0.848	S. epidermidis_CG	JMUB0001_496	0.8788	S. capitis_CG
CDS	655246	656103	+	JMUB898_0590		iron uptake system component Efem/EfeO family lipoprotein	S. capitis-S. caprae_CG		S. caprae_CG	JMUB145_0612	0.9965	JMUB590_0597	0.9965				JMUB0001_497	0.9193	S. capitis_CG
CDS	656100	657326	+	JMUB898_0591		putative deferrochelatase/peroxidase EfeB	S. capitis-S. caprae_CG		S. caprae_CG	JMUB145_0613	0.9975	JMUB590_0598	1				JMUB0001_498	0.9485	S. capitis_CG
CDS	657307	659025	+	JMUB898_0592		putative high-affinity iron transporter	S. capitis-S. caprae_CG		S. caprae_CG	JMUB145_0614	1	JMUB590_0599	0.9983				JMUB0001_499	0.8914	S. capitis_CG
CDS	659231	659836	-	JMUB898_0593	tatC	Sec-independent protein translocase protein TatC	S. capitis-S. caprae_CG		S. caprae_CG	JMUB145_0615	1	JMUB590_0600	1				JMUB0001_500	0.9072	S. capitis_CG
CDS	659952	660173	-	JMUB898_0594		Sec-independent protein translocase TatA	S. capitis-S. caprae_CG		S. caprae_CG	JMUB145_0616	1	JMUB590_0601	1				JMUB0001_501	0.9452	S. capitis_CG
CDS	660356	660619	+	JMUB898_0595		acetyltransferase
CDS	660612	660875	+	JMUB898_0596		acetyltransferase	S. epidermidis-S. capitis-S. caprae_CG		S. caprae_CG	JMUB145_0617	1	JMUB590_0603	1	SERP1961	0.6706	S. epidermidis_CG	JMUB0001_502	0.7907	S. capitis_CG
CDS	661101	663269	+	JMUB898_0597		teichoic acid biosynthesis protein F	S. epidermidis-S. capitis-S. caprae_CG		S. caprae_CG	JMUB145_0618	1	JMUB590_0604	1	SERP1960	0.8419	S. epidermidis_CG	JMUB0001_503	0.8795	S. capitis_CG
CDS	663415	664017	+	JMUB898_0598		hypothetical protein	S. epidermidis-S. capitis-S. caprae_CG		S. caprae_CG	JMUB145_0619	1	JMUB590_0605	1	SERP1959	0.5392	S. epidermidis_CG	JMUB0001_504	0.6782	S. capitis_CG
CDS	664172	665851	-	JMUB898_0599		TagF domain-containing protein	S. epidermidis-S. capitis-S. caprae_CG		S. caprae_CG	JMUB145_0620	1	JMUB590_0606	1	SERP1958	0.7348	S. epidermidis_CG	JMUB0001_505	0.8638	S. capitis_CG
CDS	666184	667785	+	JMUB898_0600	lctP	L-lactate permease lctP homolog	S. epidermidis-S. capitis-S. caprae_CG		S. caprae_CG	JMUB145_0621	1	JMUB590_0607	1	SERP1957	0.8912	S. epidermidis_CG	JMUB0001_506	0.9568	S. capitis_CG
CDS	667991	669136	-	JMUB898_0601		glycosyl transferase, group 1 family protein	S. epidermidis-S. capitis-S. caprae_CG		S. caprae_CG	JMUB145_0622	1	JMUB590_0608	0.9974	SERP1956	0.7507	S. epidermidis_CG	JMUB0001_507	0.8451	S. capitis_CG
CDS	669491	670969	+	JMUB898_0602	mqo1	probable malate:quinone oxidoreductase 1	S. epidermidis-S. capitis-S. caprae_CG		S. caprae_CG	JMUB145_0623	1	JMUB590_0609	1	SERP1955	0.872	S. epidermidis_CG	JMUB0001_508	0.9451	S. capitis_CG
CDS	671176	672531	-	JMUB898_0603		two component histidine kinase sensor	S. epidermidis-S. capitis-S. caprae_CG		S. caprae_CG	JMUB145_0624	1	JMUB590_0610	1	SERP1954	0.7261	S. epidermidis_CG	JMUB0001_509	0.784	S. capitis_CG
CDS	672524	673198	-	JMUB898_0604		hypothetical protein, similar to two component response regulator	S. epidermidis-S. capitis-S. caprae_CG		S. caprae_CG	JMUB145_0625	1	JMUB590_0611	1	SERP1953	0.8259	S. epidermidis_CG	JMUB0001_510	0.8616	S. capitis_CG
CDS	673332	674387	+	JMUB898_0605		ABC transporter permease	S. epidermidis-S. capitis-S. caprae_CG		S. caprae_CG	JMUB145_0626	1	JMUB590_0612	1	SERP1952	0.661	S. epidermidis_CG	JMUB0001_511	0.7322	S. capitis_CG
CDS	674387	675055	+	JMUB898_0606		putative hemin transport system ATP-binding protein	S. epidermidis-S. capitis-S. caprae_CG		S. caprae_CG	JMUB145_0627	1	JMUB590_0613	1	SERP1951	0.6849	S. epidermidis_CG	JMUB0001_512	0.7636	S. capitis_CG
CDS	675115	675627	-	JMUB898_0607		hypothetical protein	S. epidermidis-S. capitis-S. caprae_CG		S. caprae_CG	JMUB145_0628	1	JMUB590_0614	1	SERP1950	0.6509	S. epidermidis_CG	JMUB0001_513	0.7811	S. capitis_CG
CDS	675959	676111	+	JMUB898_0608		hypothetical protein	S. caprae_CG		S. caprae_CG	JMUB145_0629	1	JMUB590_0615	1
CDS	676264	676719	+	JMUB898_0609	tcaR	TcaR transcription regulator	S. epidermidis-S. capitis-S. caprae_CG		S. caprae_CG	JMUB145_0630	0.9934	JMUB590_0616	0.9934	SERP1949	0.7947	S. epidermidis_CG	JMUB0001_514	0.894	S. capitis_CG
CDS	677003	678394	+	JMUB898_0610	tcaA	putative Membrane-associated protein TcaA	S. epidermidis-S. capitis-S. caprae_CG		S. caprae_CG	JMUB145_0631	0.9978	JMUB590_0617	0.9978	SERP1948	0.7326	S. epidermidis_CG	JMUB0001_515	0.8624	S. capitis_CG
CDS	678542	679756	+	JMUB898_0611	tcaB	TcaB protein	S. epidermidis-S. caprae_CG		S. caprae_CG	JMUB145_0632	1	JMUB590_0618	1	SERP1947	0.7606	S. epidermidis_CG
CDS	679840	680391	-	JMUB898_0612		putative transcriptional regulator	S. capitis-S. caprae_CG		S. caprae_CG	JMUB145_0633	1	JMUB590_0619	1	SERP1946	0.8197		JMUB0001_517	0.847	S. capitis_CG
CDS	680532	681179	+	JMUB898_0613		hypothetical protein	S. epidermidis-S. capitis-S. caprae_CG		S. caprae_CG	JMUB145_0634	1	JMUB590_0620	1	SERP1945	0.9209	S. epidermidis_CG	JMUB0001_518	0.9721	S. capitis_CG
CDS	681192	683246	+	JMUB898_0614		hypothetical protein	S. epidermidis-S. capitis-S. caprae_CG		S. caprae_CG	JMUB145_0635	1	JMUB590_0621	1	SERP1944	0.8143	S. epidermidis_CG	JMUB0001_519	0.924	S. capitis_CG
CDS	683577	684215	-	JMUB898_0615		hypothetical protein	S. epidermidis-S. capitis-S. caprae_CG		S. caprae_CG	JMUB145_0636	1	JMUB590_0622	1	SERP1942	0.7406	S. epidermidis_CG	JMUB0001_520	0.8349	S. capitis_CG
CDS	684437	685336	+	JMUB898_0616		putative esterase	S. epidermidis-S. capitis-S. caprae_CG		S. caprae_CG	JMUB145_0637	1	JMUB590_0623	1	SERP1941	0.7475	S. epidermidis_CG	JMUB0001_521	0.8796	S. capitis_CG
CDS	685386	685778	-	JMUB898_0617		hypothetical protein	S. capitis-S. caprae_CG		S. caprae_CG	JMUB145_0638	1	JMUB590_0624	1				JMUB0001_522	0.9	S. capitis_CG
CDS	685781	686257	-	JMUB898_0618		putative acyl-CoA thioester hydrolase	S. epidermidis-S. capitis-S. caprae_CG		S. caprae_CG	JMUB145_0639	1	JMUB590_0625	1	SERP1939	0.6962	S. epidermidis_CG	JMUB0001_523	0.8418	S. capitis_CG
CDS	686368	687315	+	JMUB898_0619		hypothetical protein , similar to divalent cation transport	S. epidermidis-S. capitis-S. caprae_CG		S. caprae_CG	JMUB145_0640	1	JMUB590_0626	1	SERP1938	0.8476	S. epidermidis_CG	JMUB0001_524	0.9206	S. capitis_CG
CDS	687362	688411	+	JMUB898_0620	fni	isopentenyl-diphosphate delta-isomerase	S. epidermidis-S. capitis-S. caprae_CG		S. caprae_CG	JMUB145_0641	1	JMUB590_0627	1	SERP1937	0.8103	S. epidermidis_CG	JMUB0001_525	0.9083	S. capitis_CG
CDS	688670	689878	-	JMUB898_0621		sodium/glutamate symporter	S. epidermidis-S. capitis-S. caprae_CG		S. caprae_CG	JMUB145_0642	1	JMUB590_0628	1	SERP1935	0.8731	S. epidermidis_CG	JMUB0001_526	0.9502	S. capitis_CG
CDS	690227	690841	-	JMUB898_0622		hypothetical protein, simialr to DNA-3-methyladenine glycosidase	S. epidermidis-S. capitis-S. caprae_CG		S. caprae_CG	JMUB145_0643	0.9951	JMUB590_0629	1	SERP1931	0.8465	S. epidermidis_CG	JMUB0001_530	0.9208	S. capitis_CG
CDS	691040	691639	+	JMUB898_0623		hypothetical protein	S. capitis-S. caprae_CG		S. caprae_CG	JMUB145_0644	1	JMUB590_0630	1				JMUB0001_531	0.599	S. capitis_CG
CDS	691770	691967	+	JMUB898_0624		putative transcriptional regulator	S. capitis-S. caprae_CG		S. caprae_CG	JMUB145_0645	1	JMUB590_0631	1				JMUB0001_532	0.9194	S. capitis_CG
CDS	691960	692724	+	JMUB898_0625		hypothetical protein	S. capitis-S. caprae_CG		S. caprae_CG	JMUB145_0646	1	JMUB590_0632	1				JMUB0001_533	0.5766	S. capitis_CG
CDS	692864	694483	-	JMUB898_0626		putative ribulokinase	S. epidermidis-S. capitis-S. caprae_CG		S. caprae_CG	JMUB145_0647	1	JMUB590_0633	1	SERP1927	0.7449	S. epidermidis_CG	JMUB0001_534	0.8516	S. capitis_CG
CDS	694666	695565	+	JMUB898_0627		hypothetical protein, similar to ABC-2 type transport system ATP-binding protein	S. capitis-S. caprae_CG		S. caprae_CG	JMUB145_0648	1	JMUB590_0634	1				JMUB0001_535	0.8696	S. capitis_CG
CDS	695558	696793	+	JMUB898_0628		ABC-2 type transport system permease protein	S. capitis-S. caprae_CG		S. caprae_CG	JMUB145_0649	1	JMUB590_0635	1				JMUB0001_537	0.8538	S. capitis_CG
CDS	697032	697358	+	JMUB898_0629		YnfA family protein	S. capitis-S. caprae_CG		S. caprae_CG	JMUB145_0651	1	JMUB590_0636	1				JMUB0001_538	0.8704	S. capitis_CG
CDS	697388	698398	+	JMUB898_0630		putative aldose 1-epimerase	S. epidermidis-S. capitis-S. caprae_CG		S. caprae_CG	JMUB145_0652	1	JMUB590_0637	1	SERP1926	0.7054	S. epidermidis_CG	JMUB0001_539	0.8452	S. capitis_CG
CDS	698689	699378	+	JMUB898_0631	rpiA	ribose-5-phosphate isomerase A	S. epidermidis-S. capitis-S. caprae_CG		S. caprae_CG	JMUB145_0653	1	JMUB590_0638	1	SERP1924	0.7895	S. epidermidis_CG	JMUB0001_540	0.9254	S. capitis_CG
CDS	699437	700513	-	JMUB898_0632		abortive infection family protein	S. epidermidis-S. capitis-S. caprae_CG		S. caprae_CG	JMUB145_0654	1	JMUB590_0639	1	SERP1920	0.7294	S. epidermidis_CG	JMUB0001_541	0.8217	S. capitis_CG
CDS	700762	701697	+	JMUB898_0633	hutG	formimidoylglutamase	S. epidermidis-S. capitis-S. caprae_CG		S. caprae_CG	JMUB145_0655	1	JMUB590_0640	1	SERP1919	0.8457	S. epidermidis_CG	JMUB0001_542	0.9357	S. capitis_CG
CDS	701789	702544	-	JMUB898_0634		hypothetical protein	S. capitis-S. caprae_CG		S. caprae_CG	JMUB145_0656	1	JMUB590_0641	1				JMUB0001_543	0.84	S. capitis_CG
CDS	702929	704590	+	JMUB898_0635	hutU	urocanate hydratase	S. capitis-S. caprae_CG		S. caprae_CG	JMUB145_0658	0.9964	JMUB590_0642	0.9964				JMUB0001_544	0.9675	S. capitis_CG
CDS	704590	705825	+	JMUB898_0636	hutI	imidazolonepropionase	S. capitis-S. caprae_CG		S. caprae_CG	JMUB145_0659	1	JMUB590_0643	1				JMUB0001_545	0.9489	S. capitis_CG
CDS	705867	706079	-	JMUB898_0637		putative internalin-I	S. caprae_CG		S. caprae_CG	JMUB145_0660	0.9857	JMUB590_0644	0.9857
CDS	706159	707280	+	JMUB898_0638		hypothetical protein , similar to amino acid amidohydrolase	S. epidermidis-S. capitis-S. caprae_CG		S. caprae_CG	JMUB145_0661	1	JMUB590_0645	1	SERP1918	0.7655	S. epidermidis_CG	JMUB0001_547	0.8633	S. capitis_CG
CDS	707412	708293	+	JMUB898_0639		putative oxidoreductase	S. epidermidis-S. capitis-S. caprae_CG		S. caprae_CG	JMUB145_0662	1	JMUB590_0646	1	SERP1917	0.8362	S. epidermidis_CG	JMUB0001_548	0.9488	S. capitis_CG
CDS	708556	709155	+	JMUB898_0640		hypothetical protein	S. capitis-S. caprae_CG		S. caprae_CG	JMUB145_0663	1	JMUB590_0647	1				JMUB0001_549	0.5126	S. capitis_CG
CDS	709450	710751	+	JMUB898_0641		Na antiporter	S. epidermidis-S. capitis-S. caprae_CG		S. caprae_CG	JMUB145_0664	1	JMUB590_0648	1	SERP1914	0.933	S. epidermidis_CG	JMUB0001_550	0.9584	S. capitis_CG
CDS	710883	711398	+	JMUB898_0642		hypothetical protein	S. epidermidis-S. capitis-S. caprae_CG		S. caprae_CG	JMUB145_0665	1	JMUB590_0649	1	SERP1913	0.8647	S. epidermidis_CG	JMUB0001_551	0.8929	S. capitis_CG
CDS	711460	712221	-	JMUB898_0643		putative transcriptional regulator	S. epidermidis-S. capitis-S. caprae_CG		S. caprae_CG	JMUB145_0666	1	JMUB590_0650	1	SERP1910	0.8933	S. epidermidis_CG	JMUB0001_552	0.9365	S. capitis_CG
CDS	712439	714037	+	JMUB898_0644	glvC	PTS system, arbutin-like IIBC component	S. epidermidis-S. capitis-S. caprae_CG		S. caprae_CG	JMUB145_0667	0.9981	JMUB590_0651	0.9981	SERP1909	0.8642	S. epidermidis_CG	JMUB0001_553	0.8835	S. capitis_CG
CDS	714174	714704	-	JMUB898_0645		hypothetical protein	S. epidermidis-S. capitis-S. caprae_CG		S. caprae_CG	JMUB145_0668	1	JMUB590_0652	1	SERP1908	0.8693	S. epidermidis_CG	JMUB0001_554	0.9545	S. capitis_CG
CDS	714987	715901	+	JMUB898_0646		putative bile acid:Na+ symporter	S. caprae_CG		S. caprae_CG	JMUB145_0669	1	JMUB590_0653	1				JMUB0001_555	0.8553
CDS	716007	716645	+	JMUB898_0647		hypothetical protein, similar to phosphoglycolate phosphatase	S. epidermidis-S. capitis-S. caprae_CG		S. caprae_CG	JMUB145_0670	1	JMUB590_0654	1	SERP1907	0.6714	S. epidermidis_CG	JMUB0001_556	0.8632	S. capitis_CG
CDS	716658	716846	+	JMUB898_0648		hypothetical protein	S. capitis-S. caprae_CG		S. caprae_CG	JMUB145_0671	1	JMUB590_0655	1	SERP1906	0.8226		JMUB0001_557	0.9194	S. capitis_CG
CDS	717061	717246	-	JMUB898_0649		hypothetical protein	S. capitis-S. caprae_CG		S. caprae_CG	JMUB145_0672	1	JMUB590_0656	1				JMUB0001_558	0.8372	S. capitis_CG
CDS	717243	717602	-	JMUB898_0650		putative membrane protein	S. epidermidis-S. capitis-S. caprae_CG		S. caprae_CG	JMUB145_0673	1	JMUB590_0657	1	SERP1904	0.5882	S. epidermidis_CG	JMUB0001_559	0.735	S. capitis_CG
CDS	717987	719393	+	JMUB898_0651		transport protein	S. epidermidis-S. capitis-S. caprae_CG		S. caprae_CG	JMUB145_0674	1	JMUB590_0658	1	SERP1902	0.8993	S. epidermidis_CG	JMUB0001_560	0.9551	S. capitis_CG
CDS	719489	720256	-	JMUB898_0652		hypothetical protein, similar to transcription regulator RpiR family	S. epidermidis-S. capitis-S. caprae_CG		S. caprae_CG	JMUB145_0675	1	JMUB590_0659	1	SERP1901	0.8	S. epidermidis_CG	JMUB0001_561	0.9686	S. capitis_CG
CDS	720363	721805	-	JMUB898_0653		putative PTS system EIIBC component	S. epidermidis-S. capitis-S. caprae_CG		S. caprae_CG	JMUB145_0676	1	JMUB590_0660	1	SERP1900	0.8718	S. epidermidis_CG	JMUB0001_562	0.9229	S. capitis_CG
CDS	721819	722706	-	JMUB898_0654	murQ	N-acetylmuramic acid 6-phosphate etherase	S. epidermidis-S. capitis-S. caprae_CG		S. caprae_CG	JMUB145_0677	1	JMUB590_0661	1	SERP1899	0.7857	S. epidermidis_CG	JMUB0001_563	0.8707	S. capitis_CG
CDS	722709	723752	-	JMUB898_0655		hypothetical protein	S. epidermidis-S. capitis-S. caprae_CG		S. caprae_CG	JMUB145_0678	1	JMUB590_0662	1	SERP1898	0.6513	S. epidermidis_CG	JMUB0001_564	0.7695	S. capitis_CG
CDS	723916	724284	-	JMUB898_0656		hypothetical protein	S. epidermidis-S. capitis-S. caprae_CG		S. caprae_CG	JMUB145_0679	1	JMUB590_0663	1	SERP1897	0.5094	S. epidermidis_CG	JMUB0001_565	0.6389	S. capitis_CG
CDS	724344	725090	+	JMUB898_0657		hypothetical protein	S. epidermidis-S. capitis-S. caprae_CG		S. caprae_CG	JMUB145_0680	1	JMUB590_0664	1	SERP1896	0.6048	S. epidermidis_CG	JMUB0001_566	0.8024	S. capitis_CG
CDS	725117	725815	-	JMUB898_0658		hypothetical protein	S. epidermidis-S. capitis-S. caprae_CG		S. caprae_CG	JMUB145_0681	1	JMUB590_0665	1	SERP1895	0.8297	S. epidermidis_CG	JMUB0001_567	0.9083	S. capitis_CG
CDS	726281	727072	+	JMUB898_0659		hypothetical protein, similar to suppressor protein suhB	S. epidermidis-S. capitis-S. caprae_CG		S. caprae_CG	JMUB145_0682	1	JMUB590_0666	1	SERP1894	0.686	S. epidermidis_CG	JMUB0001_568	0.8206	S. capitis_CG
CDS	727300	728250	+	JMUB898_0660		cell envelope-related function transcriptional attenuator, LytR/CpsA family	S. epidermidis-S. capitis-S. caprae_CG		S. caprae_CG	JMUB145_0683	1	JMUB590_0667	1	SERP1893	0.8386	S. epidermidis_CG	JMUB0001_569	0.8924	S. capitis_CG
CDS	728773	731727	+	JMUB898_0661	fdhF	formate dehydrogenase alpha subunit	S. capitis-S. caprae_CG		S. caprae_CG	JMUB145_0684	0.999	JMUB590_0668	1				JMUB0001_570	0.9654	S. capitis_CG
CDS	731727	732194	+	JMUB898_0662		hypothetical protein	S. capitis-S. caprae_CG		S. caprae_CG	JMUB145_0685	1	JMUB590_0669	1				JMUB0001_571	0.9677	S. capitis_CG
CDS	732282	732482	-	JMUB898_0663		hypothetical protein	S. caprae_CG		S. caprae_CG	JMUB145_0686	1	JMUB590_0670	1
CDS	732409	732579	+	JMUB898_0664		hypothetical protein	S. epidermidis-S. capitis-S. caprae_CG		S. caprae_CG	JMUB145_0687	1	JMUB590_0671	1	SERP1892	0.9273	S. epidermidis_CG	JMUB0001_572	1	S. capitis_CG
CDS	732601	733377	+	JMUB898_0665	atl	autolysin	S. epidermidis-S. capitis-S. caprae_CG		S. caprae_CG	JMUB145_0688	1	JMUB590_0672	1	SERP1891	0.7636	S. epidermidis_CG	JMUB0001_573	0.8638	S. capitis_CG
CDS	733523	734647	+	JMUB898_0666		putative monooxygenase	S. epidermidis-S. capitis-S. caprae_CG		S. caprae_CG	JMUB145_0689	0.9973	JMUB590_0673	0.9973	SERP1889	0.7861	S. epidermidis_CG	JMUB0001_574	0.8556	S. capitis_CG
CDS	734842	735801	-	JMUB898_0667		putative 2-hydroxyacid dehydrogenase	S. epidermidis-S. capitis-S. caprae_CG		S. caprae_CG	JMUB145_0692	1	JMUB590_0674	1	SERP1888	0.8707	S. epidermidis_CG	JMUB0001_575	0.9498	S. capitis_CG
CDS	735884	736198	-	JMUB898_0668		putative SugE protein	S. epidermidis-S. capitis-S. caprae_CG		S. caprae_CG	JMUB145_0693	1	JMUB590_0675	1	SERP1887	0.7885	S. epidermidis_CG	JMUB0001_576	0.9029	S. capitis_CG
CDS	736201	736530	-	JMUB898_0669		SMR-type multidrug efflux transporter	S. capitis-S. caprae_CG		S. caprae_CG	JMUB145_0694	1	JMUB590_0676	1	SERP1886	0.8037		JMUB0001_577	0.9541	S. capitis_CG
CDS	736744	737244	-	JMUB898_0670		hypothetical protein	S. epidermidis-S. capitis-S. caprae_CG		S. caprae_CG	JMUB145_0695	0.988	JMUB590_0677	0.988	SERP1884	0.6446	S. epidermidis_CG	JMUB0001_578	0.8972	S. capitis_CG
CDS	737567	738124	-	JMUB898_0671		hypothetical protein	S. epidermidis-S. capitis-S. caprae_CG		S. caprae_CG	JMUB145_0696	1	JMUB590_0678	1	SERP1883	0.5032	S. epidermidis_CG	JMUB0001_579	0.6223	S. capitis_CG
CDS	738494	739564	+	JMUB898_0672		D-octopine dehydrogenase	S. epidermidis-S. capitis-S. caprae_CG		S. caprae_CG	JMUB145_0697	1	JMUB590_0679	1	SERP1882	0.9354	S. epidermidis_CG	JMUB0001_580	0.9494	S. capitis_CG
CDS	739630	741027	+	JMUB898_0673		putative Na+/H+ antiporter	S. epidermidis-S. capitis-S. caprae_CG		S. caprae_CG	JMUB145_0698	1	JMUB590_0680	1	SERP1881	0.8344	S. epidermidis_CG	JMUB0001_581	0.9075	S. capitis_CG
CDS	741382	742131	-	JMUB898_0674	ssaA2	staphylococcal secretory antigen ssaA	S. epidermidis-S. capitis-S. caprae_CG		S. caprae_CG	JMUB145_0699	1	JMUB590_0681	1	SERP2136	0.7704	S. epidermidis_CG	JMUB0001_582	0.816	S. capitis_CG
CDS	742723	744693	+	JMUB898_0675		transcriptional regulator, AraC family	S. capitis-S. caprae_CG		S. caprae_CG	JMUB145_0700	1	JMUB590_0682	1				JMUB0001_583	0.6646	S. capitis_CG
CDS	744729	745457	+	JMUB898_0676	sarY	accessory regulator Y	S. epidermidis-S. caprae_CG		S. caprae_CG	JMUB145_0701	1	JMUB590_0683	1	SERP1878	0.6333	S. epidermidis_CG	JMUB0001_584	0.7314
CDS	745500	745823	+	JMUB898_0677		hypothetical protein	S. epidermidis-S. capitis-S. caprae_CG		S. caprae_CG	JMUB145_0702	1	JMUB590_0684	1	SERP1877	0.8598	S. epidermidis_CG	JMUB0001_585	0.9626	S. capitis_CG
CDS	746186	746527	+	JMUB898_0678		putative SarR protein	S. epidermidis-S. capitis-S. caprae_CG		S. caprae_CG	JMUB145_0703	1	JMUB590_0685	1	SERP1876	0.9558	S. epidermidis_CG	JMUB0001_586	0.9823	S. capitis_CG
CDS	746639	747475	-	JMUB898_0679	ureD	urease accessory protein UreD	S. epidermidis-S. capitis-S. caprae_CG		S. caprae_CG	JMUB145_0706	1	JMUB590_0686	1	SERP1875	0.7626	S. epidermidis_CG	JMUB0001_587	0.8417	S. capitis_CG
CDS	747475	748089	-	JMUB898_0680	ureG	urease accessory protein UreG	S. epidermidis-S. capitis-S. caprae_CG		S. caprae_CG	JMUB145_0707	0.9951	JMUB590_0687	1	SERP1874	0.9314	S. epidermidis_CG	JMUB0001_588	0.9657	S. capitis_CG
CDS	748101	748790	-	JMUB898_0681	ureF	urease accessory protein UreF	S. epidermidis-S. capitis-S. caprae_CG		S. caprae_CG	JMUB145_0708	0.9956	JMUB590_0688	0.9956	SERP1873	0.7817	S. epidermidis_CG	JMUB0001_589	0.8734	S. capitis_CG
CDS	748783	749235	-	JMUB898_0682	ureE	urease accessory protein UreE	S. epidermidis-S. capitis-S. caprae_CG		S. caprae_CG	JMUB145_0709	1	JMUB590_0689	1	SERP1872	0.9533	S. epidermidis_CG	JMUB0001_590	0.9333	S. capitis_CG
CDS	749249	750964	-	JMUB898_0683	ureC	urease subunit alpha	S. epidermidis-S. capitis-S. caprae_CG		S. caprae_CG	JMUB145_0710	1	JMUB590_0690	1	SERP1871	0.9422	S. epidermidis_CG	JMUB0001_591	0.9615	S. capitis_CG
CDS	750967	751371	-	JMUB898_0684		urease subunit beta	S. epidermidis-S. capitis-S. caprae_CG		S. caprae_CG	JMUB145_0711	1	JMUB590_0691	1	SERP1870	0.8507	S. epidermidis_CG	JMUB0001_592	0.9254	S. capitis_CG
CDS	751383	751685	-	JMUB898_0685	ureA	urease subunit gamma	S. epidermidis-S. capitis-S. caprae_CG		S. caprae_CG	JMUB145_0712	1	JMUB590_0692	1	SERP1869	0.97	S. epidermidis_CG	JMUB0001_593	0.99	S. capitis_CG
CDS	751941	752840	+	JMUB898_0686		urea transporter	S. epidermidis-S. capitis-S. caprae_CG		S. caprae_CG	JMUB145_0713	1	JMUB590_0693	1	SERP1868	0.6689	S. epidermidis_CG	JMUB0001_594	0.7919	S. capitis_CG
CDS	753184	754329	+	JMUB898_0687		putative Acyl-CoA dehydrogenase, short-chain specific	S. epidermidis-S. capitis-S. caprae_CG		S. caprae_CG	JMUB145_0714	1	JMUB590_0694	1	SERP1866	0.8005	S. epidermidis_CG	JMUB0001_595	0.9108	S. capitis_CG
CDS	754542	755462	+	JMUB898_0688		hypothetical protein, similar to ferric hydroxamate receptor 1	S. capitis-S. caprae_CG		S. caprae_CG	JMUB145_0715	0.9967	JMUB590_0695	0.9967				JMUB0001_596	0.9485	S. capitis_CG
CDS	755587	756522	+	JMUB898_0689		similar toinosine-adenosine-guanosine-nucleoside hydrolase	S. epidermidis-S. capitis-S. caprae_CG		S. caprae_CG	JMUB145_0716	1	JMUB590_0696	1	SERP1865	0.746	S. epidermidis_CG	JMUB0001_597	0.8968	S. capitis_CG
CDS	756634	757182	+	JMUB898_0690		hypothetical protein, similar to biotin biosynthesis protein	S. epidermidis-S. capitis-S. caprae_CG		S. caprae_CG	JMUB145_0717	1	JMUB590_0697	1	SERP1864	0.8571	S. epidermidis_CG	JMUB0001_598	0.8846	S. capitis_CG
CDS	757222	757977	+	JMUB898_0691		acetyltransferase, GNAT family	S. epidermidis-S. capitis-S. caprae_CG		S. caprae_CG	JMUB145_0718	1	JMUB590_0698	1	SERP1863	0.5857	S. epidermidis_CG	JMUB0001_599	0.6215	S. capitis_CG
CDS	758017	758808	-	JMUB898_0692	narQ	formate dehydrogenase accessory protein FdhD/NarQ	S. capitis-S. caprae_CG		S. caprae_CG	JMUB145_0719	1	JMUB590_0699	1				JMUB0001_600	0.9542	S. capitis_CG
CDS	759026	759820	+	JMUB898_0693	modA	molybdate-binding protein	S. epidermidis-S. capitis-S. caprae_CG		S. caprae_CG	JMUB145_0720	1	JMUB590_0700	1	SERP1861	0.7424	S. epidermidis_CG	JMUB0001_601	0.8788	S. capitis_CG
CDS	759834	760505	+	JMUB898_0694	modB	probable molybdenum transport permease	S. epidermidis-S. capitis-S. caprae_CG		S. caprae_CG	JMUB145_0721	1	JMUB590_0701	1	SERP1860	0.8924	S. epidermidis_CG	JMUB0001_602	0.9417	S. capitis_CG
CDS	760506	761114	+	JMUB898_0695	modC	molybdenum transport ATP-binding protein	S. epidermidis-S. capitis-S. caprae_CG		S. caprae_CG	JMUB145_0722	1	JMUB590_0702	1	SERP1859	0.72	S. epidermidis_CG	JMUB0001_603	0.8657	S. capitis_CG
CDS	761366	762370	+	JMUB898_0696	moeB	molybdopterin-synthase adenylyltransferase	S. epidermidis-S. capitis-S. caprae_CG		S. caprae_CG	JMUB145_0723	1	JMUB590_0703	1	SERP1858	0.756	S. epidermidis_CG	JMUB0001_604	0.8323	S. capitis_CG
CDS	762389	762907	+	JMUB898_0697	moaB	molybdenum cofactor biosynthesis protein B	S. epidermidis-S. capitis-S. caprae_CG		S. caprae_CG	JMUB145_0724	1	JMUB590_0704	1	SERP1857	0.7035	S. epidermidis_CG	JMUB0001_605	0.8663	S. capitis_CG
CDS	762934	763422	-	JMUB898_0698	moaC	molybdenum cofactor biosynthesis protein C	S. capitis-S. caprae_CG		S. caprae_CG	JMUB145_0725	1	JMUB590_0705	1	SERP1856	0.8333		JMUB0001_606	0.9062	S. capitis_CG
CDS	763484	764743	+	JMUB898_0699	moeA	molybdopterin molybdenumtransferase	S. epidermidis-S. capitis-S. caprae_CG		S. caprae_CG	JMUB145_0726	0.9976	JMUB590_0706	0.9976	SERP1855	0.8282	S. epidermidis_CG	JMUB0001_607	0.8807	S. capitis_CG
CDS	764740	765222	+	JMUB898_0700	mobB	molybdopterin-guanine dinucleotide biosynthesis mobB	S. epidermidis-S. capitis-S. caprae_CG		S. caprae_CG	JMUB145_0727	1	JMUB590_0707	1	SERP1854	0.6497	S. epidermidis_CG	JMUB0001_608	0.805	S. capitis_CG
CDS	765219	765665	+	JMUB898_0701	moaE	molybdopterin converting factor Moa subunit 2	S. epidermidis-S. capitis-S. caprae_CG		S. caprae_CG	JMUB145_0728	1	JMUB590_0708	1	SERP1853	0.8716	S. epidermidis_CG	JMUB0001_609	0.9524	S. capitis_CG
CDS	765667	765900	+	JMUB898_0702	moaD	molybdopterin synthase small subunit	S. epidermidis-S. capitis-S. caprae_CG		S. caprae_CG	JMUB145_0729	1	JMUB590_0709	1	SERP1852	0.6753	S. epidermidis_CG	JMUB0001_610	0.8701	S. capitis_CG
CDS	765906	766511	+	JMUB898_0703	mobA	molybdopterin-guanine dinucleotide biosynthesis mobA	S. epidermidis-S. capitis-S. caprae_CG		S. caprae_CG	JMUB145_0730	1	JMUB590_0710	1	SERP1851	0.6965	S. epidermidis_CG	JMUB0001_611	0.8	S. capitis_CG
CDS	766524	767546	+	JMUB898_0704	moaA	molybdenum cofactor biosynthesis protein A	S. epidermidis-S. capitis-S. caprae_CG		S. caprae_CG	JMUB145_0731	1	JMUB590_0711	1	SERP1850	0.8147	S. epidermidis_CG	JMUB0001_612	0.9412	S. capitis_CG
CDS	767930	768166	+	JMUB898_0705		HTH-type transcriptional regulator sarV	S. epidermidis-S. capitis-S. caprae_CG		S. caprae_CG	JMUB145_0732	1	JMUB590_0712	1	SERP1849	0.9872	S. epidermidis_CG	JMUB0001_613	1	S. capitis_CG
CDS	768424	769623	-	JMUB898_0706		putative transporter ybfD	S. capitis-S. caprae_CG		S. caprae_CG	JMUB145_0733	1	JMUB590_0713	1	SERP1847	0.8467		JMUB0001_614	0.9123	S. capitis_CG
CDS	769623	770054	-	JMUB898_0707		MarR family transcriptional regulator	S. epidermidis-S. capitis-S. caprae_CG		S. caprae_CG	JMUB145_0734	1	JMUB590_0714	1	SERP1846	0.6993	S. epidermidis_CG	JMUB0001_615	0.8112	S. capitis_CG
CDS	770230	770991	+	JMUB898_0708		hypothetical protein	S. epidermidis-S. capitis-S. caprae_CG		S. caprae_CG	JMUB145_0735	1	JMUB590_0715	1	SERP1845	0.6008	S. epidermidis_CG	JMUB0001_616	0.7708	S. capitis_CG
CDS	771394	772644	+	JMUB898_0709	fmhB	Lipid II:glycine glycyltransferase	S. epidermidis-S. capitis-S. caprae_CG		S. caprae_CG	JMUB145_0736	1	JMUB590_0716	1	SERP1844	0.8894	S. epidermidis_CG	JMUB0001_618	0.9159	S. capitis_CG
CDS	772739	775906	+	JMUB898_0710		hypothetical protein, similar to acriflavin resistance protein	S. epidermidis-S. capitis-S. caprae_CG		S. caprae_CG	JMUB145_0737	1	JMUB590_0717	1	SERP1843	0.8389	S. epidermidis_CG	JMUB0001_619	0.8967	S. capitis_CG
CDS	775971	776288	-	JMUB898_0711		membrane protein	S. epidermidis-S. capitis-S. caprae_CG		S. caprae_CG	JMUB145_0738	1	JMUB590_0718	1	SERP1842	0.8434	S. epidermidis_CG	JMUB0001_620	0.9341	S. capitis_CG
CDS	776539	776703	-	JMUB898_0712		DNA repair/chromosome segregation ATPase	S. epidermidis-S. caprae_CG		S. caprae_CG	JMUB145_0739	1	JMUB590_0719	1	SERP1841	0.717	S. epidermidis_CG	JMUB0001_621	0.8491
CDS	776854	777762	+	JMUB898_0713		hypothetical protein	S. epidermidis-S. capitis-S. caprae_CG		S. caprae_CG	JMUB145_0740	1	JMUB590_0720	1	SERP1840	0.8874	S. epidermidis_CG	JMUB0001_622	0.957	S. capitis_CG
CDS	778077	778868	-	JMUB898_0714	gdh	glucose 1-dehydrogenase	S. epidermidis-S. capitis-S. caprae_CG		S. caprae_CG	JMUB145_0741	1	JMUB590_0721	1	SERP1839	0.8137	S. epidermidis_CG	JMUB0001_623	0.9278	S. capitis_CG
CDS	778888	779751	-	JMUB898_0715	glcU	probable glucose uptake protein glcU	S. epidermidis-S. capitis-S. caprae_CG		S. caprae_CG	JMUB145_0742	0.9965	JMUB590_0722	0.9965	SERP1838	0.9129	S. epidermidis_CG	JMUB0001_624	0.9791	S. capitis_CG
CDS	780079	780963	-	JMUB898_0716		GNAT family acetyltransferase	S. capitis-S. caprae_CG		S. caprae_CG	JMUB145_0743	1	JMUB590_0723	1				JMUB0001_625	0.8225	S. capitis_CG
CDS	781214	783349	+	JMUB898_0717	topB	DNA topoisomerase 3	S. epidermidis-S. capitis-S. caprae_CG		S. caprae_CG	JMUB145_0744	0.9986	JMUB590_0724	0.9986	SERP1836	0.7932	S. epidermidis_CG	JMUB0001_626	0.8622	S. capitis_CG
CDS	783462	784796	+	JMUB898_0718		putative permease	S. epidermidis-S. capitis-S. caprae_CG		S. caprae_CG	JMUB145_0745	1	JMUB590_0725	1	SERP1835	0.9189	S. epidermidis_CG	JMUB0001_627	0.9617	S. capitis_CG
CDS	784856	785260	-	JMUB898_0719		hypothetical protein	S. epidermidis-S. capitis-S. caprae_CG		S. caprae_CG	JMUB145_0746	1	JMUB590_0726	1	SERP1834	0.7727	S. epidermidis_CG	JMUB0001_628	0.8258	S. capitis_CG
CDS	785615	785923	+	JMUB898_0720	rpsJ	30S ribosomal protein S10	S. epidermidis-S. capitis-S. caprae_CG		S. caprae_CG	JMUB145_0747	1	JMUB590_0727	1	SERP1832	1	S. epidermidis_CG	JMUB0001_629	0.9902	S. capitis_CG
CDS	785951	786613	+	JMUB898_0721	rplC	50S ribosomal protein L3	S. epidermidis-S. capitis-S. caprae_CG		S. caprae_CG	JMUB145_0748	1	JMUB590_0728	1	SERP1831	0.9864	S. epidermidis_CG	JMUB0001_630	0.9909	S. capitis_CG
CDS	786643	787266	+	JMUB898_0722	rplD	50S ribosomal protein L4	S. epidermidis-S. capitis-S. caprae_CG		S. caprae_CG	JMUB145_0749	1	JMUB590_0729	1	SERP1830	0.942	S. epidermidis_CG	JMUB0001_631	0.9662	S. capitis_CG
CDS	787266	787541	+	JMUB898_0723	rplW	50S ribosomal protein L23	S. epidermidis-S. capitis-S. caprae_CG		S. caprae_CG	JMUB145_0750	1	JMUB590_0730	1	SERP1829	0.956	S. epidermidis_CG	JMUB0001_632	0.978	S. capitis_CG
CDS	787573	788406	+	JMUB898_0724	rplB	50S ribosomal protein L2	S. epidermidis-S. capitis-S. caprae_CG		S. caprae_CG	JMUB145_0751	1	JMUB590_0731	1	SERP1828	0.9928	S. epidermidis_CG	JMUB0001_633	0.9928	S. capitis_CG
CDS	788474	788752	+	JMUB898_0725	rpsS	30S ribosomal protein S19	S. epidermidis-S. capitis-S. caprae_CG		S. caprae_CG	JMUB145_0752	1	JMUB590_0732	1	SERP1827	1	S. epidermidis_CG	JMUB0001_634	1	S. capitis_CG
CDS	788781	789134	+	JMUB898_0726	rplV	50S ribosomal protein L22	S. epidermidis-S. capitis-S. caprae_CG		S. caprae_CG	JMUB145_0753	1	JMUB590_0733	1	SERP1826	0.9915	S. epidermidis_CG	JMUB0001_635	0.9829	S. capitis_CG
CDS	789159	789812	+	JMUB898_0727	rpsC	30S ribosomal protein S3	S. epidermidis-S. capitis-S. caprae_CG		S. caprae_CG	JMUB145_0754	1	JMUB590_0734	1	SERP1825	0.9816	S. epidermidis_CG	JMUB0001_636	0.9908	S. capitis_CG
CDS	789815	790249	+	JMUB898_0728	rplP	50S ribosomal protein L16	S. epidermidis-S. capitis-S. caprae_CG		S. caprae_CG	JMUB145_0755	1	JMUB590_0735	1	SERP1824	0.9861	S. epidermidis_CG	JMUB0001_637	1	S. capitis_CG
CDS	790239	790448	+	JMUB898_0729	rpmC	50S ribosomal protein L29	S. epidermidis-S. capitis-S. caprae_CG		S. caprae_CG	JMUB145_0756	1	JMUB590_0736	1	SERP1823	1	S. epidermidis_CG	JMUB0001_638	1	S. capitis_CG
CDS	790473	790736	+	JMUB898_0730	rpsQ	30S ribosomal protein S17	S. epidermidis-S. capitis-S. caprae_CG		S. caprae_CG	JMUB145_0757	0.9885	JMUB590_0737	0.9885	SERP1822	0.9885	S. epidermidis_CG	JMUB0001_639	1	S. capitis_CG
CDS	790767	791135	+	JMUB898_0731	rplN	50S ribosomal protein L14	S. epidermidis-S. capitis-S. caprae_CG		S. caprae_CG	JMUB145_0758	1	JMUB590_0738	1	SERP1821	0.9918	S. epidermidis_CG	JMUB0001_640	1	S. capitis_CG
CDS	791176	791493	+	JMUB898_0732	rplX	50S ribosomal protein L24	S. epidermidis-S. capitis-S. caprae_CG		S. caprae_CG	JMUB145_0759	1	JMUB590_0739	1	SERP1820	0.981	S. epidermidis_CG	JMUB0001_641	0.9905	S. capitis_CG
CDS	791519	792058	+	JMUB898_0733	rplE	50S ribosomal protein L5	S. epidermidis-S. capitis-S. caprae_CG		S. caprae_CG	JMUB145_0760	1	JMUB590_0740	1	SERP1819	0.9777	S. epidermidis_CG	JMUB0001_642	0.9888	S. capitis_CG
CDS	792082	792267	+	JMUB898_0734	rpsN	30S ribosomal protein S14	S. epidermidis-S. capitis-S. caprae_CG		S. caprae_CG	JMUB145_0761	1	JMUB590_0741	1	SERP1818	1	S. epidermidis_CG	JMUB0001_643	1	S. capitis_CG
CDS	792299	792697	+	JMUB898_0735	rpsH	30S ribosomal protein S8	S. epidermidis-S. capitis-S. caprae_CG		S. caprae_CG	JMUB145_0762	1	JMUB590_0742	1	SERP1817	0.9924	S. epidermidis_CG	JMUB0001_644	1	S. capitis_CG
CDS	792722	793258	+	JMUB898_0736	rplF	50S ribosomal protein L6	S. epidermidis-S. capitis-S. caprae_CG		S. caprae_CG	JMUB145_0763	1	JMUB590_0743	1	SERP1816	0.9719	S. epidermidis_CG	JMUB0001_645	0.9719	S. capitis_CG
CDS	793290	793652	+	JMUB898_0737	rplR	50S ribosomal protein L18	S. epidermidis-S. capitis-S. caprae_CG		S. caprae_CG	JMUB145_0764	1	JMUB590_0744	1	SERP1815	0.9167	S. epidermidis_CG	JMUB0001_646	0.9583	S. capitis_CG
CDS	793673	794173	+	JMUB898_0738	rpsE	30S ribosomal protein S5	S. epidermidis-S. capitis-S. caprae_CG		S. caprae_CG	JMUB145_0765	1	JMUB590_0745	1	SERP1814	0.988	S. epidermidis_CG	JMUB0001_647	0.9819	S. capitis_CG
CDS	794190	794369	+	JMUB898_0739	rpmD	50S ribosomal protein L30	S. epidermidis-S. capitis-S. caprae_CG		S. caprae_CG	JMUB145_0766	1	JMUB590_0746	1	SERP1813	0.9831	S. epidermidis_CG	JMUB0001_648	1	S. capitis_CG
CDS	794386	794826	+	JMUB898_0740	rplO	50S ribosomal protein L15	S. epidermidis-S. capitis-S. caprae_CG		S. caprae_CG	JMUB145_0767	1	JMUB590_0747	1	SERP1812	0.9932	S. epidermidis_CG	JMUB0001_649	1	S. capitis_CG
CDS	794826	796118	+	JMUB898_0741	secY	preprotein translocase subunit SecY	S. epidermidis-S. capitis-S. caprae_CG		S. caprae_CG	JMUB145_0768	1	JMUB590_0748	1	SERP1811	0.9767	S. epidermidis_CG	JMUB0001_650	0.9721	S. capitis_CG
CDS	796136	796783	+	JMUB898_0742	adk	adenylate kinase	S. epidermidis-S. capitis-S. caprae_CG		S. caprae_CG	JMUB145_0769	1	JMUB590_0749	1	SERP1810	0.9628	S. epidermidis_CG	JMUB0001_651	0.9767	S. capitis_CG
CDS	796974	797192	+	JMUB898_0743	infA	translation initiation factor IF-1	S. epidermidis-S. capitis-S. caprae_CG		S. caprae_CG	JMUB145_0770	1	JMUB590_0750	1	SERP1809	1	S. epidermidis_CG	JMUB0001_652	1	S. capitis_CG
CDS	797360	797725	+	JMUB898_0744	rpsM	30S ribosomal protein S13	S. epidermidis-S. capitis-S. caprae_CG		S. caprae_CG	JMUB145_0771	1	JMUB590_0751	1	SERP1807	0.9917	S. epidermidis_CG	JMUB0001_653	0.9917	S. capitis_CG
CDS	797747	798136	+	JMUB898_0745	rpsK	30S ribosomal protein S11	S. epidermidis-S. capitis-S. caprae_CG		S. caprae_CG	JMUB145_0772	1	JMUB590_0752	1	SERP1806	0.9922	S. epidermidis_CG	JMUB0001_654	1	S. capitis_CG
CDS	798213	799157	+	JMUB898_0746	rpoA	DNA-directed RNA polymerase subunit alpha	S. epidermidis-S. capitis-S. caprae_CG		S. caprae_CG	JMUB145_0773	1	JMUB590_0753	1	SERP1805	0.9904	S. epidermidis_CG	JMUB0001_655	0.9968	S. capitis_CG
CDS	799174	799542	+	JMUB898_0747	rplQ	50S ribosomal protein L17	S. epidermidis-S. capitis-S. caprae_CG		S. caprae_CG	JMUB145_0774	1	JMUB590_0754	1	SERP1804	0.9836	S. epidermidis_CG	JMUB0001_656	1	S. capitis_CG
CDS	799903	800712	+	JMUB898_0748	ecfA2	energy-coupling factor transporter ATP-binding protein EcfA 2	S. epidermidis-S. capitis-S. caprae_CG		S. caprae_CG	JMUB145_0775	0.9963	JMUB590_0755	0.9963	SERP1803	0.7509	S. epidermidis_CG	JMUB0001_657	0.8598	S. capitis_CG
CDS	800709	801569	+	JMUB898_0749	cbiO	cobalt transporter ATP-binding subunit	S. epidermidis-S. capitis-S. caprae_CG		S. caprae_CG	JMUB145_0776	1	JMUB590_0756	1	SERP1802	0.7263	S. epidermidis_CG	JMUB0001_658	0.8217	S. capitis_CG
CDS	801559	802365	+	JMUB898_0750	ecfT	energy-coupling factor transporter transmembrane protein EcfT	S. epidermidis-S. capitis-S. caprae_CG		S. caprae_CG	JMUB145_0777	0.9963	JMUB590_0757	0.9963	SERP1801	0.8209	S. epidermidis_CG	JMUB0001_659	0.9104	S. capitis_CG
CDS	802369	803172	+	JMUB898_0751	truA	tRNA pseudouridine synthase A	S. epidermidis-S. capitis-S. caprae_CG		S. caprae_CG	JMUB145_0778	0.9963	JMUB590_0758	0.9963	SERP1800	0.8453	S. epidermidis_CG	JMUB0001_660	0.9513	S. capitis_CG
CDS	803432	803869	+	JMUB898_0752	rplM	50S ribosomal protein L13	S. epidermidis-S. capitis-S. caprae_CG		S. caprae_CG	JMUB145_0779	1	JMUB590_0759	1	SERP1799	0.9793	S. epidermidis_CG	JMUB0001_661	0.9931	S. capitis_CG
CDS	803889	804281	+	JMUB898_0753	rpsI	30S ribosomal protein S9	S. epidermidis-S. capitis-S. caprae_CG		S. caprae_CG	JMUB145_0780	1	JMUB590_0760	1	SERP1798	0.9923	S. epidermidis_CG	JMUB0001_662	1	S. capitis_CG
CDS	804388	805119	-	JMUB898_0754	cobB	NAD-dependent protein deacetylase	S. epidermidis-S. capitis-S. caprae_CG		S. caprae_CG	JMUB145_0781	0.9959	JMUB590_0761	0.9959	SERP1797	0.8067	S. epidermidis_CG	JMUB0001_663	0.8971	S. capitis_CG
CDS	805372	806127	+	JMUB898_0755	lacR	lactose phosphotransferase system repressor	S. epidermidis-S. capitis-S. caprae_CG		S. caprae_CG	JMUB145_0782	1	JMUB590_0762	1	SERP1796	0.888	S. epidermidis_CG	JMUB0001_664	0.9522	S. capitis_CG
CDS	806441	806869	+	JMUB898_0756	lacA	galactose-6-phosphate isomerase LacA subunit	S. epidermidis-S. capitis-S. caprae_CG		S. caprae_CG	JMUB145_0783	1	JMUB590_0763	1	SERP1795	0.8944	S. epidermidis_CG	JMUB0001_665	0.993	S. capitis_CG
CDS	806884	807399	+	JMUB898_0757	lacB	galactose-6-phosphate isomerase LacB subunit	S. epidermidis-S. capitis-S. caprae_CG		S. caprae_CG	JMUB145_0784	1	JMUB590_0764	1	SERP1794	0.8538	S. epidermidis_CG	JMUB0001_666	0.9766	S. capitis_CG
CDS	807411	808343	+	JMUB898_0758	lacC	tagatose-6-phosphate kinase	S. epidermidis-S. capitis-S. caprae_CG		S. caprae_CG	JMUB145_0785	1	JMUB590_0765	1	SERP1793	0.6032	S. epidermidis_CG	JMUB0001_667	0.9129	S. capitis_CG
CDS	808347	809327	+	JMUB898_0759	lacD	tagatose 1,6-diphosphate aldolase	S. epidermidis-S. capitis-S. caprae_CG		S. caprae_CG	JMUB145_0786	0.9969	JMUB590_0766	0.9969	SERP1792	0.8677	S. epidermidis_CG	JMUB0001_668	0.9571	S. capitis_CG
CDS	809352	809666	+	JMUB898_0760	lacF	PTS system, lactose-specific IIA component	S. epidermidis-S. capitis-S. caprae_CG		S. caprae_CG	JMUB145_0787	1	JMUB590_0767	1	SERP1791	0.7596	S. epidermidis_CG	JMUB0001_669	0.9712	S. capitis_CG
CDS	809672	811417	+	JMUB898_0761	lacE	PTS system, lactose-specific IIBC component	S. epidermidis-S. capitis-S. caprae_CG		S. caprae_CG	JMUB145_0788	0.9983	JMUB590_0768	0.9983	SERP1790	0.9089	S. epidermidis_CG	JMUB0001_670	0.9363	S. capitis_CG
CDS	811433	812845	+	JMUB898_0762	lacG	6-phospho-beta-galactosidase	S. epidermidis-S. capitis-S. caprae_CG		S. caprae_CG	JMUB145_0789	1	JMUB590_0769	1	SERP1789	0.9383	S. epidermidis_CG	JMUB0001_671	0.9723	S. capitis_CG
CDS	812979	813845	+	JMUB898_0763		cell surface hydrolase	S. epidermidis-S. capitis-S. caprae_CG		S. caprae_CG	JMUB145_0790	1	JMUB590_0770	1	SERP1788	0.6207	S. epidermidis_CG	JMUB0001_672	0.7361	S. capitis_CG
CDS	813917	815167	-	JMUB898_0764		luciferase family oxidoreductase, FMN-dependent	S. capitis-S. caprae_CG		S. caprae_CG	JMUB145_0791	1	JMUB590_0771	1				JMUB0001_673	0.7002	S. capitis_CG
CDS	815313	816317	+	JMUB898_0765		putative alcohol dehydrogenase	S. epidermidis-S. capitis-S. caprae_CG		S. caprae_CG	JMUB145_0792	1	JMUB590_0772	1	SERP1786	0.8404	S. epidermidis_CG	JMUB0001_674	0.9251	S. capitis_CG
CDS	816405	817421	+	JMUB898_0766		alcohol dehydrogenase. zinc-binding type 1	S. epidermidis-S. capitis-S. caprae_CG		S. caprae_CG	JMUB145_0793	1	JMUB590_0773	1	SERP1785	0.7164	S. epidermidis_CG	JMUB0001_676	0.8996	S. capitis_CG
CDS	817877	818413	+	JMUB898_0767		hypothetical protein	S. epidermidis-S. capitis-S. caprae_CG		S. caprae_CG	JMUB145_0794	1	JMUB590_0774	1	SERP1784	0.9438	S. epidermidis_CG	JMUB0001_678	0.9607	S. capitis_CG
CDS	818426	818665	+	JMUB898_0768		hypothetical protein	S. epidermidis-S. capitis-S. caprae_CG		S. caprae_CG	JMUB145_0795	1	JMUB590_0775	1	SERP1783	0.9241	S. epidermidis_CG	JMUB0001_679	0.962	S. capitis_CG
CDS	818730	819239	+	JMUB898_0769	asp23	alkaline shock protein 23	S. epidermidis-S. capitis-S. caprae_CG		S. caprae_CG	JMUB145_0796	1	JMUB590_0776	1	SERP1782	0.8994	S. epidermidis_CG	JMUB0001_680	0.9412	S. capitis_CG
CDS	819355	821301	-	JMUB898_0770	sfaP	staphyloferrin biosynthesis protein, SfaP	S. epidermidis-S. capitis-S. caprae_CG		S. caprae_CG	JMUB145_0799	1	JMUB590_0777	1	SERP1781	0.6806	S. epidermidis_CG	JMUB0001_681	0.8503	S. capitis_CG
CDS	821405	822586	+	JMUB898_0771	sfaA	staphyloferrin transport protein, SfaA	S. epidermidis-S. capitis-S. caprae_CG		S. caprae_CG	JMUB145_0800	1	JMUB590_0778	1	SERP1780	0.8286	S. epidermidis_CG	JMUB0001_682	0.9237	S. capitis_CG
CDS	822576	824333	+	JMUB898_0772	sfaB	staphyloferrin biosynthesis protein, SfaB	S. epidermidis-S. capitis-S. caprae_CG		S. caprae_CG	JMUB145_0801	0.9983	JMUB590_0779	0.9966	SERP1779	0.7419	S. epidermidis_CG	JMUB0001_683	0.8923	S. capitis_CG
CDS	824337	825398	+	JMUB898_0773	sfaC	staphyloferrin biosynthesis protein, SfaC	S. epidermidis-S. capitis-S. caprae_CG		S. caprae_CG	JMUB145_0802	1	JMUB590_0780	1	SERP1778	0.7657	S. epidermidis_CG	JMUB0001_684	0.8697	S. capitis_CG
CDS	825795	826793	+	JMUB898_0774	htsA	ferrichrome ABC transporter HtsA	S. epidermidis-S. capitis-S. caprae_CG		S. caprae_CG	JMUB145_0803	1	JMUB590_0781	1	SERP1777	0.8696	S. epidermidis_CG	JMUB0001_685	0.9503	S. capitis_CG
CDS	826805	827836	+	JMUB898_0775	htsB	ferrichrome ABC transporter HtsB	S. epidermidis-S. capitis-S. caprae_CG		S. caprae_CG	JMUB145_0804	1	JMUB590_0782	1	SERP1776	0.8863	S. epidermidis_CG	JMUB0001_686	0.9475	S. capitis_CG
CDS	827833	828801	+	JMUB898_0776	htsC	ferrichrome ABC transporter HtsC	S. epidermidis-S. capitis-S. caprae_CG		S. caprae_CG	JMUB145_0805	1	JMUB590_0783	1	SERP1775	0.8723	S. epidermidis_CG	JMUB0001_687	0.9534	S. capitis_CG
CDS	829032	830405	+	JMUB898_0777		hypothetical protein	S. epidermidis-S. capitis-S. caprae_CG		S. caprae_CG	JMUB145_0806	1	JMUB590_0784	1	SERP1774	0.8684	S. epidermidis_CG	JMUB0001_688	0.93	S. capitis_CG
CDS	830458	830769	-	JMUB898_0778	isdG	heme-degrading monooxygenase IsdG	S. epidermidis-S. capitis-S. caprae_CG		S. caprae_CG	JMUB145_0807	1	JMUB590_0785	1	SERP1773	0.8252	S. epidermidis_CG	JMUB0001_689	0.9709	S. capitis_CG
CDS	830949	831209	-	JMUB898_0779		hypothetical protein	S. epidermidis-S. capitis-S. caprae_CG		S. caprae_CG	JMUB145_0808	1	JMUB590_0786	1	SERP1772	0.9302	S. epidermidis_CG	JMUB0001_690	0.9651	S. capitis_CG
CDS	831392	831907	+	JMUB898_0780		putative inner membrane protein	S. epidermidis-S. capitis-S. caprae_CG		S. caprae_CG	JMUB145_0809	1	JMUB590_0787	1	SERP1771	0.8024	S. epidermidis_CG	JMUB0001_691	0.8155	S. capitis_CG
CDS	831966	833153	+	JMUB898_0781		probable uridylyltransferase	S. epidermidis-S. capitis-S. caprae_CG		S. caprae_CG	JMUB145_0810	1	JMUB590_0788	1	SERP1770	0.8506	S. epidermidis_CG	JMUB0001_692	0.9013	S. capitis_CG
CDS	833172	833855	+	JMUB898_0782		hypothetical protein, similar to hemolysin III	S. epidermidis-S. capitis-S. caprae_CG		S. caprae_CG	JMUB145_0811	1	JMUB590_0789	1	SERP1769	0.9075	S. epidermidis_CG	JMUB0001_693	0.8987	S. capitis_CG
CDS	834001	835341	+	JMUB898_0783		hypothetical protein, similar to MFS transporter, DHA2 family, multidrug resistance protein	S. epidermidis-S. capitis-S. caprae_CG		S. caprae_CG	JMUB145_0812	1	JMUB590_0790	1	SERP1768	0.8135	S. epidermidis_CG	JMUB0001_694	0.8472	S. capitis_CG
CDS	835462	835929	+	JMUB898_0784		putative multidrug resistance efflux pump SepA	S. epidermidis-S. capitis-S. caprae_CG		S. caprae_CG	JMUB145_0813	1	JMUB590_0791	1	SERP1767	0.8452	S. epidermidis_CG	JMUB0001_695	0.929	S. capitis_CG
CDS	836012	837454	+	JMUB898_0785		drug resistance transporter	S. epidermidis-S. capitis-S. caprae_CG		S. caprae_CG	JMUB145_0814	1	JMUB590_0792	1	SERP1766	0.8521	S. epidermidis_CG	JMUB0001_696	0.9104	S. capitis_CG
CDS	837604	838668	+	JMUB898_0786		ATP-binding protein Mrp-like protein	S. epidermidis-S. capitis-S. caprae_CG		S. caprae_CG	JMUB145_0815	1	JMUB590_0793	1	SERP1765	0.9209	S. epidermidis_CG	JMUB0001_697	0.9802	S. capitis_CG
rRNA	839130	840684	+	JMUB898_0787		16S ribosomal RNA
CDS	839609	839893	+	JMUB898_0788		hypothetical protein
rRNA	840953	843872	+	JMUB898_0789		23S ribosomal RNA
CDS	843204	843365	+	JMUB898_0790		hypothetical protein
rRNA	843944	844057	+	JMUB898_0791		5S ribosomal RNA
CDS	844003	844143	-	JMUB898_0792		hypothetical protein	S. caprae_CG		S. caprae_CG	JMUB145_0820	1	JMUB590_0798	1
tRNA	844068	844139	+	JMUB898_0793		tRNA-Asn
tRNA	844144	844215	+	JMUB898_0794		tRNA-Glu
tRNA	844223	844295	+	JMUB898_0795		tRNA-Val
tRNA	844319	844399	+	JMUB898_0796		tRNA-Tyr
tRNA	844410	844481	+	JMUB898_0797		tRNA-Gln
tRNA	844488	844560	+	JMUB898_0798		tRNA-Lys
CDS	844691	845599	+	JMUB898_0799	arg	arginase	S. capitis-S. caprae_CG		S. caprae_CG	JMUB145_0827	1	JMUB590_0805	1				JMUB0001_707	0.9073	S. capitis_CG
CDS	845731	846537	+	JMUB898_0800		conserved hypothetoical protein	S. epidermidis-S. capitis-S. caprae_CG		S. caprae_CG	JMUB145_0828	1	JMUB590_0806	1	SERP1764	0.9664	S. epidermidis_CG	JMUB0001_708	0.9888	S. capitis_CG
CDS	846539	847471	+	JMUB898_0801		hypothetical protein	S. epidermidis-S. capitis-S. caprae_CG		S. caprae_CG	JMUB145_0829	1	JMUB590_0807	1	SERP1763	0.7968	S. epidermidis_CG	JMUB0001_709	0.8935	S. capitis_CG
CDS	847500	848855	+	JMUB898_0802	glmM	phosphoglucosamine mutase	S. epidermidis-S. capitis-S. caprae_CG		S. caprae_CG	JMUB145_0830	0.9978	JMUB590_0808	0.9978	SERP1762	0.9424	S. epidermidis_CG	JMUB0001_710	0.9667	S. capitis_CG
CDS	848981	850084	-	JMUB898_0803	mtlD	mannitol-1-phosphate 5-dehydrogenase	S. capitis-S. caprae_CG		S. caprae_CG	JMUB145_0831	1	JMUB590_0809	1				JMUB0001_711	0.9046	S. capitis_CG
CDS	850084	850518	-	JMUB898_0804	mtlA	PTS system mannitol specific IIA component	S. capitis-S. caprae_CG		S. caprae_CG	JMUB145_0832	1	JMUB590_0810	1				JMUB0001_712	0.9306	S. capitis_CG
CDS	850531	852558	-	JMUB898_0805		hypothetical protein, similar to transcription antiterminator BglG family	S. capitis-S. caprae_CG		S. caprae_CG	JMUB145_0833	1	JMUB590_0811	1				JMUB0001_713	0.822	S. capitis_CG
CDS	852589	854151	-	JMUB898_0806	mtlA	PTS system mannitol-specific EIICB component	S. capitis-S. caprae_CG		S. caprae_CG	JMUB145_0834	0.9981	JMUB590_0812	0.9981				JMUB0001_714	0.91	S. capitis_CG
CDS	854819	856624	+	JMUB898_0807	glmS	glucosamine-fructose-6-phosphate aminotransferase	S. epidermidis-S. capitis-S. caprae_CG		S. caprae_CG	JMUB145_0835	1	JMUB590_0813	1	SERP1760	0.9151	S. epidermidis_CG	JMUB0001_715	0.9567	S. capitis_CG
CDS	856875	857732	+	JMUB898_0808		hypothetical protein	S. epidermidis-S. capitis-S. caprae_CG		S. caprae_CG	JMUB145_0836	1	JMUB590_0814	1	SERP1759	0.757	S. epidermidis_CG	JMUB0001_716	0.8772	S. capitis_CG
CDS	857820	859019	-	JMUB898_0809		hypothetical protein	S. capitis-S. caprae_CG		S. caprae_CG	JMUB145_0837	1	JMUB590_0815	1				JMUB0001_717	0.695	S. capitis_CG
CDS	859152	859883	+	JMUB898_0810		metallophosphoesterase	S. epidermidis-S. capitis-S. caprae_CG		S. caprae_CG	JMUB145_0838	1	JMUB590_0816	1	SERP1757	0.8148	S. epidermidis_CG	JMUB0001_718	0.9218	S. capitis_CG
CDS	859991	860971	-	JMUB898_0811	czrB	cation-efflux system membrane protein homolog	S. epidermidis-S. capitis-S. caprae_CG		S. caprae_CG	JMUB145_0839	1	JMUB590_0817	1	SERP1756	0.8395	S. epidermidis_CG	JMUB0001_719	0.9226	S. capitis_CG
CDS	860972	861301	-	JMUB898_0812	czrA	repressor protein	S. epidermidis-S. capitis-S. caprae_CG		S. caprae_CG	JMUB145_0840	1	JMUB590_0818	1	SERP1755	0.7664	S. epidermidis_CG	JMUB0001_720	0.8333	S. capitis_CG
CDS	861443	862096	+	JMUB898_0813		hypothetical protein	S. epidermidis-S. capitis-S. caprae_CG		S. caprae_CG	JMUB145_0841	1	JMUB590_0819	1	SERP1754	0.788	S. epidermidis_CG	JMUB0001_721	0.8157	S. capitis_CG
CDS	862571	863509	+	JMUB898_0814		putative mannose-6-phosphate isomerase	S. epidermidis-S. capitis-S. caprae_CG		S. caprae_CG	JMUB145_0842	1	JMUB590_0820	1	SERP1752	0.7981	S. epidermidis_CG	JMUB0001_722	0.9006	S. capitis_CG
CDS	863566	863796	+	JMUB898_0815		hypothetical protein	S. epidermidis-S. capitis-S. caprae_CG		S. caprae_CG	JMUB145_0843	1	JMUB590_0821	1	SERP1751	0.7838	S. epidermidis_CG	JMUB0001_723	0.8289	S. capitis_CG
CDS	863991	865364	+	JMUB898_0816		hypothetical protein	S. epidermidis-S. capitis-S. caprae_CG		S. caprae_CG	JMUB145_0844	1	JMUB590_0822	1	SERP1750	0.8668	S. epidermidis_CG	JMUB0001_724	0.9361	S. capitis_CG
CDS	865821	866231	+	JMUB898_0817		hypothetical protein	S. epidermidis-S. capitis-S. caprae_CG		S. caprae_CG	JMUB145_0845	1	JMUB590_0823	1	SERP1749	0.8235	S. epidermidis_CG	JMUB0001_725	0.8824	S. capitis_CG
CDS	866479	866925	+	JMUB898_0818	dps	general stress protein 20U	S. epidermidis-S. capitis-S. caprae_CG		S. caprae_CG	JMUB145_0846	1	JMUB590_0824	1	SERP1748	0.9048	S. epidermidis_CG	JMUB0001_726	0.9865	S. capitis_CG
CDS	867027	867737	-	JMUB898_0819	pnp	purine nucleoside phosphorylase	S. epidermidis-S. capitis-S. caprae_CG		S. caprae_CG	JMUB145_0847	1	JMUB590_0825	1	SERP1747	0.928	S. epidermidis_CG	JMUB0001_727	0.9619	S. capitis_CG
CDS	867951	868613	+	JMUB898_0820	deoC2	deoxyribose-phosphate aldolase 2	S. epidermidis-S. capitis-S. caprae_CG		S. caprae_CG	JMUB145_0848	1	JMUB590_0826	1	SERP1745	0.8273	S. epidermidis_CG	JMUB0001_728	0.8864	S. capitis_CG
CDS	868640	869941	+	JMUB898_0821	pdp	pyrimidine-nucleoside phosphorylase	S. epidermidis-S. capitis-S. caprae_CG		S. caprae_CG	JMUB145_0849	1	JMUB590_0827	1	SERP1744	0.8522	S. epidermidis_CG	JMUB0001_729	0.8915	S. capitis_CG
CDS	869954	871144	+	JMUB898_0822	deoB	phosphopentomutase	S. epidermidis-S. capitis-S. caprae_CG		S. caprae_CG	JMUB145_0850	1	JMUB590_0828	1	SERP1743	0.9141	S. epidermidis_CG	JMUB0001_730	0.952	S. capitis_CG
CDS	871141	871491	+	JMUB898_0823		hypothetical protein	S. epidermidis-S. capitis-S. caprae_CG		S. caprae_CG	JMUB145_0851	1	JMUB590_0829	1	SERP1742	0.8621	S. epidermidis_CG	JMUB0001_731	0.9417	S. capitis_CG
CDS	871712	872182	-	JMUB898_0824	luxS	S-ribosylhomocysteine lyase	S. epidermidis-S. capitis-S. caprae_CG		S. caprae_CG	JMUB145_0852	0.9936	JMUB590_0830	0.9936	SERP1741	0.9423	S. epidermidis_CG	JMUB0001_732	0.9615	S. capitis_CG
CDS	872533	873717	+	JMUB898_0825	hmrA	HmrA protein	S. epidermidis-S. capitis-S. caprae_CG		S. caprae_CG	JMUB145_0853	1	JMUB590_0831	1	SERP1740	0.8883	S. epidermidis_CG	JMUB0001_733	0.9416	S. capitis_CG
CDS	873714	874907	+	JMUB898_0826		hypothetical protein	S. epidermidis-S. capitis-S. caprae_CG		S. caprae_CG	JMUB145_0854	1	JMUB590_0832	1	SERP1739	0.8131	S. epidermidis_CG	JMUB0001_734	0.8712	S. capitis_CG
CDS	875080	875745	+	JMUB898_0827		hypothetical protein	S. epidermidis-S. capitis-S. caprae_CG		S. caprae_CG	JMUB145_0855	1	JMUB590_0833	1	SERP1738	0.8009	S. epidermidis_CG	JMUB0001_735	0.8778	S. capitis_CG
CDS	875836	876633	-	JMUB898_0828	coaW	type II pantothenate kinase	S. epidermidis-S. capitis-S. caprae_CG		S. caprae_CG	JMUB145_0856	1	JMUB590_0834	1	SERP1737	0.8302	S. epidermidis_CG	JMUB0001_736	0.8755	S. capitis_CG
CDS	876895	877755	+	JMUB898_0829		similar to spermine/spermidine acetyltransferase blt	S. epidermidis-S. capitis-S. caprae_CG		S. caprae_CG	JMUB145_0857	1	JMUB590_0835	1	SERP1736	0.8147	S. epidermidis_CG	JMUB0001_737	0.9371	S. capitis_CG
CDS	877866	878402	+	JMUB898_0830	rpoE	probable DNA-directed RNA polymerase delta subunit	S. epidermidis-S. capitis-S. caprae_CG		S. caprae_CG	JMUB145_0858	1	JMUB590_0836	1	SERP1735	0.8533	S. epidermidis_CG	JMUB0001_738	0.9607	S. capitis_CG
CDS	878859	880466	+	JMUB898_0831	ctrA	CTP synthase	S. epidermidis-S. capitis-S. caprae_CG		S. caprae_CG	JMUB145_0859	1	JMUB590_0837	1	SERP1734	0.9551	S. epidermidis_CG	JMUB0001_739	0.9776	S. capitis_CG
CDS	880622	881041	-	JMUB898_0832		hypothetical protein	S. caprae_CG		S. caprae_CG	JMUB145_0860	1	JMUB590_0838	1
CDS	881224	881745	-	JMUB898_0833		hypothetical protein	S. epidermidis-S. capitis-S. caprae_CG		S. caprae_CG	JMUB145_0861	1	JMUB590_0839	1	SERP1733	0.8035	S. epidermidis_CG	JMUB0001_740	0.896	S. capitis_CG
CDS	881966	882826	+	JMUB898_0834	fba	fructose-bisphosphate aldolase	S. epidermidis-S. capitis-S. caprae_CG		S. caprae_CG	JMUB145_0862	1	JMUB590_0840	1	SERP1732	0.9825	S. epidermidis_CG	JMUB0001_741	0.986	S. capitis_CG
CDS	883202	884461	+	JMUB898_0835	murA2	UDP-N-acetylglucosamine 1-carboxyvinyl transferase 2	S. epidermidis-S. capitis-S. caprae_CG		S. caprae_CG	JMUB145_0863	1	JMUB590_0841	1	SERP1731	0.9069	S. epidermidis_CG	JMUB0001_742	0.9523	S. capitis_CG
CDS	884551	884883	+	JMUB898_0836		transcriptional regulator, HxlR family	S. capitis-S. caprae_CG		S. caprae_CG	JMUB145_0864	1	JMUB590_0842	1				JMUB0001_743	0.9182	S. capitis_CG
CDS	885088	886515	+	JMUB898_0837	aldA	aldehyde dehydrogenase (NAD+)	S. epidermidis-S. capitis-S. caprae_CG		S. caprae_CG	JMUB145_0865	1	JMUB590_0843	1	SERP1729	0.9263	S. epidermidis_CG	JMUB0001_744	0.9516	S. capitis_CG
CDS	886824	888140	+	JMUB898_0838	rho	transcription termination factor Rho	S. epidermidis-S. capitis-S. caprae_CG		S. caprae_CG	JMUB145_0866	1	JMUB590_0844	1	SERP1728	0.9749	S. epidermidis_CG	JMUB0001_745	0.9863	S. capitis_CG
CDS	888258	888515	+	JMUB898_0839	rpmE2	50S ribosomal protein L31 type B	S. epidermidis-S. capitis-S. caprae_CG		S. caprae_CG	JMUB145_0867	1	JMUB590_0845	1	SERP1727	0.9882	S. epidermidis_CG	JMUB0001_746	1	S. capitis_CG
CDS	888744	889343	+	JMUB898_0840	tdk	thymidine kinase	S. epidermidis-S. capitis-S. caprae_CG		S. caprae_CG	JMUB145_0868	1	JMUB590_0846	1	SERP1726	0.9095	S. epidermidis_CG	JMUB0001_747	0.9598	S. capitis_CG
CDS	889343	890419	+	JMUB898_0841	prfA	peptide chain release factor 1	S. epidermidis-S. capitis-S. caprae_CG		S. caprae_CG	JMUB145_0869	0.9944	JMUB590_0847	0.9944	SERP1725	0.9525	S. epidermidis_CG	JMUB0001_748	0.9721	S. capitis_CG
CDS	890406	891242	+	JMUB898_0842		modification methylase	S. epidermidis-S. capitis-S. caprae_CG		S. caprae_CG	JMUB145_0870	1	JMUB590_0848	1	SERP1724	0.6691	S. epidermidis_CG	JMUB0001_749	0.795	S. capitis_CG
CDS	891435	892478	+	JMUB898_0843		putative transcriptional regulator	S. epidermidis-S. capitis-S. caprae_CG		S. caprae_CG	JMUB145_0871	0.9971	JMUB590_0849	0.9971	SERP1722	0.6888	S. epidermidis_CG	JMUB0001_750	0.781	S. capitis_CG
CDS	892475	892894	+	JMUB898_0844		putative phosphatase	S. epidermidis-S. capitis-S. caprae_CG		S. caprae_CG	JMUB145_0872	1	JMUB590_0850	1	SERP1721	0.6815	S. epidermidis_CG	JMUB0001_751	0.7319	S. capitis_CG
CDS	892998	893522	+	JMUB898_0845		hypothetical protein	S. epidermidis-S. capitis-S. caprae_CG		S. caprae_CG	JMUB145_0873	0.9943	JMUB590_0851	0.9943	SERP1720	0.8621	S. epidermidis_CG	JMUB0001_752	0.8966	S. capitis_CG
CDS	893547	894785	+	JMUB898_0846	glyA	serine hydroxymethyltransferase	S. epidermidis-S. capitis-S. caprae_CG		S. caprae_CG	JMUB145_0874	1	JMUB590_0852	1	SERP1719	0.9075	S. epidermidis_CG	JMUB0001_753	0.9733	S. capitis_CG
CDS	894814	895443	+	JMUB898_0847	upp	uracil phosphoribosyltransferase	S. epidermidis-S. capitis-S. caprae_CG		S. caprae_CG	JMUB145_0875	1	JMUB590_0853	1	SERP1718	0.9761	S. epidermidis_CG	JMUB0001_754	0.9761	S. capitis_CG
CDS	895465	896598	+	JMUB898_0848	mnaA	UDP-N-acetylglucosamine=2-epimerase	S. epidermidis-S. capitis-S. caprae_CG		S. caprae_CG	JMUB145_0876	0.9947	JMUB590_0854	0.9973	SERP1717	0.768	S. epidermidis_CG	JMUB0001_755	0.8223	S. capitis_CG
CDS	896766	897116	+	JMUB898_0849		putative ATP synthase protein I	S. capitis-S. caprae_CG		S. caprae_CG	JMUB145_0877	1	JMUB590_0855	1				JMUB0001_756	0.931	S. capitis_CG
CDS	897143	897871	+	JMUB898_0850	atpB	ATP synthase A chain	S. epidermidis-S. capitis-S. caprae_CG		S. caprae_CG	JMUB145_0878	0.9959	JMUB590_0856	0.9959	SERP1715	0.9339	S. epidermidis_CG	JMUB0001_757	0.9421	S. capitis_CG
CDS	897916	898128	+	JMUB898_0851	atpE	F0F1 ATP synthase subunit C	S. epidermidis-S. capitis-S. caprae_CG		S. caprae_CG	JMUB145_0879	1	JMUB590_0857	1	SERP1714	1	S. epidermidis_CG	JMUB0001_758	1	S. capitis_CG
CDS	898225	898740	+	JMUB898_0852	atpF	ATP synthase B chain	S. epidermidis-S. capitis-S. caprae_CG		S. caprae_CG	JMUB145_0880	1	JMUB590_0858	1	SERP1713	0.9123	S. epidermidis_CG	JMUB0001_759	0.9298	S. capitis_CG
CDS	898740	899279	+	JMUB898_0853	atpH	ATP synthase subunit delta	S. epidermidis-S. capitis-S. caprae_CG		S. caprae_CG	JMUB145_0881	1	JMUB590_0859	1	SERP1712	0.8095	S. epidermidis_CG	JMUB0001_760	0.9441	S. capitis_CG
CDS	899302	900813	+	JMUB898_0854	atpA	ATP synthase subunit alpha	S. epidermidis-S. capitis-S. caprae_CG		S. caprae_CG	JMUB145_0882	1	JMUB590_0860	1	SERP1711	0.9543	S. epidermidis_CG	JMUB0001_761	0.9801	S. capitis_CG
CDS	900925	901791	+	JMUB898_0855	atpG	ATP synthase gamma chain	S. epidermidis-S. capitis-S. caprae_CG		S. caprae_CG	JMUB145_0883	1	JMUB590_0861	1	SERP1710	0.9132	S. epidermidis_CG	JMUB0001_762	0.9792	S. capitis_CG
CDS	901813	903225	+	JMUB898_0856	atpD	ATP synthase subunit beta	S. epidermidis-S. capitis-S. caprae_CG		S. caprae_CG	JMUB145_0884	1	JMUB590_0862	1	SERP1709	0.9787	S. epidermidis_CG	JMUB0001_763	0.9894	S. capitis_CG
CDS	903245	903649	+	JMUB898_0857	atpC	F0F1 ATP synthase subunit epsilon	S. epidermidis-S. capitis-S. caprae_CG		S. caprae_CG	JMUB145_0885	1	JMUB590_0863	1	SERP1708	0.8806	S. epidermidis_CG	JMUB0001_764	0.9627	S. capitis_CG
CDS	903799	904032	+	JMUB898_0858		integral membrane protein	S. capitis-S. caprae_CG		S. caprae_CG	JMUB145_0886	1	JMUB590_0864	1	SERP1707	0.8701		JMUB0001_765	0.9351	S. capitis_CG
CDS	904142	905407	+	JMUB898_0859	murA1	UDP-N-acetylglucosamine 1-carboxyvinyl transferase 1	S. epidermidis-S. capitis-S. caprae_CG		S. caprae_CG	JMUB145_0887	0.9976	JMUB590_0865	0.9976	SERP1706	0.9238	S. epidermidis_CG	JMUB0001_766	0.9739	S. capitis_CG
CDS	905449	905886	+	JMUB898_0860	fabZ	(3R)-hydroxymyristoyl-ACP dehydratase	S. epidermidis-S. capitis-S. caprae_CG		S. caprae_CG	JMUB145_0888	1	JMUB590_0866	1	SERP1705	0.9586	S. epidermidis_CG	JMUB0001_767	0.9862	S. capitis_CG
CDS	905943	906386	-	JMUB898_0861		hypothetical protein	S. epidermidis-S. capitis-S. caprae_CG		S. caprae_CG	JMUB145_0889	1	JMUB590_0867	1	SERP1704	0.8562	S. epidermidis_CG	JMUB0001_768	0.9456	S. capitis_CG
CDS	906579	906974	+	JMUB898_0862		single strand DNA binding protein	S. epidermidis-S. capitis-S. caprae_CG		S. caprae_CG	JMUB145_0890	0.9924	JMUB590_0868	0.9924	SERP1703	0.8244	S. epidermidis_CG	JMUB0001_769	0.9237	S. capitis_CG
CDS	907366	908088	+	JMUB898_0863	sceD	putative transglycosylase sceD	S. epidermidis-S. capitis-S. caprae_CG		S. caprae_CG	JMUB145_0891	1	JMUB590_0869	1	SERP1702	0.7292	S. epidermidis_CG	JMUB0001_770	0.8185	S. capitis_CG
CDS	908387	909076	+	JMUB898_0864		putative thiaminase, transcriptional activator TenA	S. epidermidis-S. capitis-S. caprae_CG		S. caprae_CG	JMUB145_0892	1	JMUB590_0870	1	SERP1701	0.8079	S. epidermidis_CG	JMUB0001_771	0.8821	S. capitis_CG
CDS	909069	909890	+	JMUB898_0865	thiD	hydroxymethylpyrimidine/phosphomethylpyrimidine kinase	S. epidermidis-S. capitis-S. caprae_CG		S. caprae_CG	JMUB145_0893	0.9963	JMUB590_0871	1	SERP1700	0.9011	S. epidermidis_CG	JMUB0001_772	0.9451	S. capitis_CG
CDS	909883	910677	+	JMUB898_0866	thiM	hydroxyethylthiazole kinase	S. epidermidis-S. capitis-S. caprae_CG		S. caprae_CG	JMUB145_0894	1	JMUB590_0872	1	SERP1699	0.7595	S. epidermidis_CG	JMUB0001_773	0.8435	S. capitis_CG
CDS	910678	911316	+	JMUB898_0867	thiE	thiamine-phosphate synthase	S. epidermidis-S. capitis-S. caprae_CG		S. caprae_CG	JMUB145_0895	1	JMUB590_0873	1	SERP1698	0.7583	S. epidermidis_CG	JMUB0001_774	0.7536	S. capitis_CG
CDS	911405	912274	+	JMUB898_0868		YidC/Oxa1 family membrane protein insertase	S. epidermidis-S. capitis-S. caprae_CG		S. caprae_CG	JMUB145_0896	1	JMUB590_0874	1	SERP1697	0.9345	S. epidermidis_CG	JMUB0001_775	0.9759	S. capitis_CG
CDS	912341	912991	-	JMUB898_0869		HD domain-containing protein	S. epidermidis-S. capitis-S. caprae_CG		S. caprae_CG	JMUB145_0897	1	JMUB590_0875	1	SERP1696	0.6355	S. epidermidis_CG	JMUB0001_776	0.7336	S. capitis_CG
CDS	913051	914535	-	JMUB898_0870	cls	cardiolipin synthetase homolog	S. capitis-S. caprae_CG		S. caprae_CG	JMUB145_0898	0.998	JMUB590_0876	0.998	SERP1695	0.9098		JMUB0001_777	0.9534	S. capitis_CG
CDS	914707	915000	+	JMUB898_0871		putative CsoR family transcriptional regulator, copper-sensing transcriptional repressor	S. epidermidis-S. capitis-S. caprae_CG		S. caprae_CG	JMUB145_0899	1	JMUB590_0877	1	SERP1694	0.866	S. epidermidis_CG	JMUB0001_778	0.9794	S. capitis_CG
CDS	915014	915220	+	JMUB898_0872		hypothetical protein	S. epidermidis-S. capitis-S. caprae_CG		S. caprae_CG	JMUB145_0900	1	JMUB590_0878	1	SERP1693	0.5821	S. epidermidis_CG	JMUB0001_779	0.7059	S. capitis_CG
CDS	915356	915493	+	JMUB898_0873		hypothetical protein	S. epidermidis-S. caprae_CG		S. caprae_CG	JMUB145_0901	1	JMUB590_0879	1	SERP1692	0.9556	S. epidermidis_CG	JMUB0001_780	0.9778
CDS	915550	916761	-	JMUB898_0874		rod shape determining protein RodA	S. epidermidis-S. capitis-S. caprae_CG		S. caprae_CG	JMUB145_0902	0.9975	JMUB590_0880	0.9975	SERP1691	0.9031	S. epidermidis_CG	JMUB0001_781	0.928	S. capitis_CG
CDS	917408	918478	+	JMUB898_0875	ddl	D-alanine--D-alanine ligase	S. epidermidis-S. capitis-S. caprae_CG		S. caprae_CG	JMUB145_0903	1	JMUB590_0881	1	SERP1690	0.9326	S. epidermidis_CG	JMUB0001_782	0.9747	S. capitis_CG
CDS	918494	919849	+	JMUB898_0876	murF	UDP-N-acetylmuramoyl-tripeptide--D-alanyl-D-alanine ligase	S. epidermidis-S. capitis-S. caprae_CG		S. caprae_CG	JMUB145_0904	1	JMUB590_0882	1	SERP1689	0.7494	S. epidermidis_CG	JMUB0001_783	0.867	S. capitis_CG
CDS	920162	921691	+	JMUB898_0877		DEAD/DEAH box family ATP-dependent RNA helicase	S. epidermidis-S. capitis-S. caprae_CG		S. caprae_CG	JMUB145_0905	1	JMUB590_0883	1	SERP1688	0.9312	S. epidermidis_CG	JMUB0001_784	0.9491	S. capitis_CG
CDS	921813	922292	+	JMUB898_0878		hypothetical protein	S. epidermidis-S. capitis-S. caprae_CG		S. caprae_CG	JMUB145_0906	0.9937	JMUB590_0884	0.9937	SERP1687	0.6038	S. epidermidis_CG	JMUB0001_785	0.7862	S. capitis_CG
CDS	922285	923784	+	JMUB898_0879		putative membrane protein	S. epidermidis-S. capitis-S. caprae_CG		S. caprae_CG	JMUB145_0907	1	JMUB590_0885	1	SERP1686	0.6834	S. epidermidis_CG	JMUB0001_786	0.752	S. capitis_CG
CDS	923771	924313	+	JMUB898_0880		hypothetical protein	S. epidermidis-S. capitis-S. caprae_CG		S. caprae_CG	JMUB145_0908	1	JMUB590_0886	1	SERP1685	0.5176	S. epidermidis_CG	JMUB0001_787	0.6325	S. capitis_CG
CDS	924328	924684	+	JMUB898_0881	acpS	4'-phosphopantetheinyl transferase	S. epidermidis-S. capitis-S. caprae_CG		S. caprae_CG	JMUB145_0909	1	JMUB590_0887	1	SERP1684	0.7542	S. epidermidis_CG	JMUB0001_788	0.7881	S. capitis_CG
CDS	924762	925910	+	JMUB898_0882	alr1	alanine racemase	S. epidermidis-S. capitis-S. caprae_CG		S. caprae_CG	JMUB145_0910	1	JMUB590_0888	1	SERP1683	0.822	S. epidermidis_CG	JMUB0001_789	0.8586	S. capitis_CG
CDS	925998	926168	+	JMUB898_0883		putative antitoxin MazE	S. epidermidis-S. capitis-S. caprae_CG		S. caprae_CG	JMUB145_0911	1	JMUB590_0889	1	SERP1682	0.9286	S. epidermidis_CG	JMUB0001_790	0.9821	S. capitis_CG
CDS	926165	926527	+	JMUB898_0884		toxin MazF	S. epidermidis-S. capitis-S. caprae_CG		S. caprae_CG	JMUB145_0912	1	JMUB590_0890	1	SERP1681	0.9667	S. epidermidis_CG	JMUB0001_791	1	S. capitis_CG
CDS	926899	927900	+	JMUB898_0885	rsbU	sigmaB regulation protein RsbU	S. epidermidis-S. capitis-S. caprae_CG		S. caprae_CG	JMUB145_0913	1	JMUB590_0891	1	SERP1680	0.8919	S. epidermidis_CG	JMUB0001_792	0.9309	S. capitis_CG
CDS	928003	928329	+	JMUB898_0886	rsbV	anti-sigmaB factor antagonist	S. epidermidis-S. capitis-S. caprae_CG		S. caprae_CG	JMUB145_0914	1	JMUB590_0892	1	SERP1679	0.9537	S. epidermidis_CG	JMUB0001_793	0.9815	S. capitis_CG
CDS	928331	928810	+	JMUB898_0887	rsbW	putative Anti-sigma B factor	S. capitis-S. caprae_CG		S. caprae_CG	JMUB145_0915	1	JMUB590_0893	1	SERP1678	0.9497		JMUB0001_794	0.9811	S. capitis_CG
CDS	928785	929555	+	JMUB898_0888	sigB	RNA polymerase sigma factor	S. epidermidis-S. capitis-S. caprae_CG		S. caprae_CG	JMUB145_0916	1	JMUB590_0894	1	SERP1677	0.957	S. epidermidis_CG	JMUB0001_795	0.9844	S. capitis_CG
CDS	929716	931866	+	JMUB898_0889		hypothetical protein, similar to RNA binding protein, contains S1domain	S. epidermidis-S. capitis-S. caprae_CG		S. caprae_CG	JMUB145_0917	0.9986	JMUB590_0895	0.9986	SERP1676	0.8324	S. epidermidis_CG	JMUB0001_796	0.9008	S. capitis_CG
CDS	931859	932317	+	JMUB898_0890		Zn-metallopeptidase, SprT family	S. epidermidis-S. capitis-S. caprae_CG		S. caprae_CG	JMUB145_0918	1	JMUB590_0896	1	SERP1675	0.702	S. epidermidis_CG	JMUB0001_797	0.8013	S. capitis_CG
tRNA	932782	932865	+	JMUB898_0891		tRNA-Leu
tRNA	932893	932963	+	JMUB898_0892		tRNA-Gly
rRNA	933082	934635	+	JMUB898_0893		16S ribosomal RNA
rRNA	934904	937823	+	JMUB898_0894		23S ribosomal RNA
CDS	937155	937316	+	JMUB898_0895		hypothetical protein
rRNA	937895	938008	+	JMUB898_0896		5S ribosomal RNA
CDS	938495	939763	-	JMUB898_0897		threonine dehydratase	S. epidermidis-S. capitis-S. caprae_CG		S. caprae_CG	JMUB145_0925	1	JMUB590_0903	1	SERP1673	0.8578	S. epidermidis_CG	JMUB0001_803	0.9479	S. capitis_CG
CDS	939779	940348	-	JMUB898_0898	leuD	3-isopropylmalate dehydratase small subunit	S. epidermidis-S. capitis-S. caprae_CG		S. caprae_CG	JMUB145_0926	1	JMUB590_0904	1	SERP1672	0.8466	S. epidermidis_CG	JMUB0001_804	0.9418	S. capitis_CG
CDS	940349	941722	-	JMUB898_0899	leuC	3-isopropylmalate dehydratase large subunit	S. epidermidis-S. capitis-S. caprae_CG		S. caprae_CG	JMUB145_0927	1	JMUB590_0905	1	SERP1671	0.9145	S. epidermidis_CG	JMUB0001_805	0.9737	S. capitis_CG
CDS	941737	942780	-	JMUB898_0900	leuB	3-isopropylmalate dehydrogenase	S. capitis-S. caprae_CG		S. caprae_CG	JMUB145_0928	0.9971	JMUB590_0906	0.9971	SERP1670	0.8179		JMUB0001_806	0.8873	S. capitis_CG
CDS	942780	944312	-	JMUB898_0901	leuA	2-isopropylmalate synthase	S. epidermidis-S. capitis-S. caprae_CG		S. caprae_CG	JMUB145_0929	0.998	JMUB590_0907	0.998	SERP1669	0.8725	S. epidermidis_CG	JMUB0001_807	0.9565	S. capitis_CG
CDS	944339	945343	-	JMUB898_0902	ilvC	alpha-keto-beta-hydroxylacil reductoisomerase	S. epidermidis-S. capitis-S. caprae_CG		S. caprae_CG	JMUB145_0930	1	JMUB590_0908	1	SERP1668	0.8892	S. epidermidis_CG	JMUB0001_808	0.9401	S. capitis_CG
CDS	945470	945703	-	JMUB898_0903		acetolactate synthase 1 regulatory subunit	S. epidermidis-S. capitis-S. caprae_CG		S. caprae_CG	JMUB145_0931	1	JMUB590_0909	1	SERP1667	0.7632	S. epidermidis_CG	JMUB0001_809	0.8442	S. capitis_CG
CDS	945703	947490	-	JMUB898_0904	ilvB	acetolactate synthase large subunit	S. epidermidis-S. capitis-S. caprae_CG		S. caprae_CG	JMUB145_0932	1	JMUB590_0910	1	SERP1666	0.8592	S. epidermidis_CG	JMUB0001_810	0.9032	S. capitis_CG
CDS	947507	949195	-	JMUB898_0905	ilvD	dihydroxy-acid dehydratase	S. epidermidis-S. capitis-S. caprae_CG		S. caprae_CG	JMUB145_0933	0.9982	JMUB590_0911	1	SERP1665	0.9448	S. epidermidis_CG	JMUB0001_811	0.9573	S. capitis_CG
CDS	949908	950369	+	JMUB898_0906		putative ATPase	S. epidermidis-S. capitis-S. caprae_CG		S. caprae_CG	JMUB145_0934	1	JMUB590_0912	1	SERP1664	0.732	S. epidermidis_CG	JMUB0001_812	0.817	S. capitis_CG
CDS	950350	951012	+	JMUB898_0907		glycoprotein endopeptidase	S. epidermidis-S. capitis-S. caprae_CG		S. caprae_CG	JMUB145_0935	1	JMUB590_0913	1	SERP1663	0.7591	S. epidermidis_CG	JMUB0001_813	0.8591	S. capitis_CG
CDS	950985	951446	+	JMUB898_0908		ribosomal-protein-alanine acetyltransferase	S. epidermidis-S. capitis-S. caprae_CG		S. caprae_CG	JMUB145_0936	1	JMUB590_0914	1	SERP1662	0.8069	S. epidermidis_CG	JMUB0001_814	0.9412	S. capitis_CG
CDS	951428	952468	+	JMUB898_0909		N6-L-threonylcarbamoyladenine synthase	S. epidermidis-S. capitis-S. caprae_CG		S. caprae_CG	JMUB145_0937	1	JMUB590_0915	1	SERP1661	0.8824	S. epidermidis_CG	JMUB0001_815	0.9118	S. capitis_CG
CDS	952567	954183	-	JMUB898_0910		DNA mismatch repair protein MutS	S. epidermidis-S. capitis-S. caprae_CG		S. caprae_CG	JMUB145_0938	1	JMUB590_0916	1	SERP1660	0.6946	S. epidermidis_CG	JMUB0001_816	0.8011	S. capitis_CG
CDS	954525	956456	-	JMUB898_0911		hypothetical ABC transporter ATP-binding protein	S. epidermidis-S. capitis-S. caprae_CG		S. caprae_CG	JMUB145_0939	1	JMUB590_0917	1	SERP1658	0.8494	S. epidermidis_CG	JMUB0001_817	0.9209	S. capitis_CG
CDS	956815	957456	+	JMUB898_0912	rex	redox-sensing transcriptional repressor Rex	S. epidermidis-S. capitis-S. caprae_CG		S. caprae_CG	JMUB145_0940	1	JMUB590_0918	1	SERP1657	0.8476	S. epidermidis_CG	JMUB0001_818	0.9202	S. capitis_CG
CDS	957546	957833	+	JMUB898_0913		hypothetical protein	S. capitis-S. caprae_CG		S. caprae_CG	JMUB145_0941	1	JMUB590_0919	1	SERP1656	0.5412		JMUB0001_819	0.6809	S. capitis_CG
CDS	958107	959201	+	JMUB898_0914		hypothetical protein	S. epidermidis-S. capitis-S. caprae_CG		S. caprae_CG	JMUB145_0942	1	JMUB590_0920	1	SERP1655	0.8137	S. epidermidis_CG	JMUB0001_820	0.8901	S. capitis_CG
CDS	959214	959438	+	JMUB898_0915		hypothetical protein	S. epidermidis-S. capitis-S. caprae_CG		S. caprae_CG	JMUB145_0943	1	JMUB590_0921	1	SERP1499	0.9595	S. epidermidis_CG	JMUB0001_821	0.9459	S. capitis_CG
CDS	959617	960867	+	JMUB898_0916	nrgA	probabale ammonium transporter	S. epidermidis-S. capitis-S. caprae_CG		S. caprae_CG	JMUB145_0944	0.9976	JMUB590_0922	0.9976	SERP1498	0.8726	S. epidermidis_CG	JMUB0001_822	0.9736	S. capitis_CG
CDS	961192	962667	+	JMUB898_0917	scrB	sucrose-6-phosphate hydrolase	S. epidermidis-S. capitis-S. caprae_CG		S. caprae_CG	JMUB145_0945	1	JMUB590_0923	1	SERP1495	0.8135	S. epidermidis_CG	JMUB0001_824	0.8918	S. capitis_CG
CDS	962740	963456	-	JMUB898_0918	agrA	accessory gene regulator protein A	S. epidermidis-S. capitis-S. caprae_CG		S. caprae_CG	JMUB145_0946	1	JMUB590_0924	1	SERP1493	0.9596	S. epidermidis_CG	JMUB0001_826	0.9874	S. capitis_CG
CDS	963471	964766	-	JMUB898_0919	agrC	accessory gene regulator C	S. epidermidis-S. capitis-S. caprae_CG		S. caprae_CG	JMUB145_0947	1	JMUB590_0925	1	SERP1492	0.625	S. epidermidis_CG	JMUB0001_827	0.6519	S. capitis_CG
CDS	964801	964950	-	JMUB898_0920	agrD	AgrD protein	S. capitis-S. caprae_CG		S. caprae_CG	JMUB145_0948	1	JMUB590_0926	1	SERP1491	0.5		JMUB0001_828	0.5	S. capitis_CG
CDS	964947	965513	-	JMUB898_0921	agrB	accessory gene regulator B	S. epidermidis-S. capitis-S. caprae_CG		S. caprae_CG	JMUB145_0949	1	JMUB590_0927	1	SERP1490	0.6277	S. epidermidis_CG	JMUB0001_829	0.6543	S. capitis_CG
CDS	965831	965908	+	JMUB898_0922	hld	delta hemolysin	S. epidermidis-S. caprae_CG		S. caprae_CG	JMUB145_0950	1	JMUB590_0928	1	SERP1489	0.84	S. epidermidis_CG	JMUB0001_2394	0.84
CDS	966279	967064	-	JMUB898_0923		hypothetical protein	S. epidermidis-S. capitis-S. caprae_CG		S. caprae_CG	JMUB145_0951	1	JMUB590_0929	1	SERP1488	0.7203	S. epidermidis_CG	JMUB0001_830	0.8736	S. capitis_CG
CDS	967166	967792	-	JMUB898_0924		hypothetical protein, similar to nitroreductase family protein	S. capitis-S. caprae_CG		S. caprae_CG	JMUB145_0952	1	JMUB590_0930	1				JMUB0001_831	0.8894	S. capitis_CG
CDS	967979	969550	+	JMUB898_0925	sdrH	Ser-Asp rich fibrinogen-binding protein SdrH	S. capitis-S. caprae_CG		S. caprae_CG	JMUB145_0953	1	JMUB590_0931	1				JMUB0001_832	0.5882	S. capitis_CG
CDS	969607	970350	-	JMUB898_0926		hypothetical protein	S. epidermidis-S. capitis-S. caprae_CG		S. caprae_CG	JMUB145_0954	1	JMUB590_0932	1	SERP1486	0.7429	S. epidermidis_CG	JMUB0001_833	0.8462	S. capitis_CG
CDS	970529	970813	+	JMUB898_0927	groES	co-chaperonin GroES	S. epidermidis-S. capitis-S. caprae_CG		S. caprae_CG	JMUB145_0955	1	JMUB590_0933	1	SERP1485	0.9149	S. epidermidis_CG	JMUB0001_834	0.9574	S. capitis_CG
CDS	970883	972502	+	JMUB898_0928	groEL	60 kDa chaperonin	S. epidermidis-S. capitis-S. caprae_CG		S. caprae_CG	JMUB145_0956	1	JMUB590_0934	1	SERP1484	0.9565	S. epidermidis_CG	JMUB0001_835	0.9852	S. capitis_CG
CDS	972571	973746	-	JMUB898_0929	int	integrase		nScapraeJMUB898a
CDS	973755	974339	-	JMUB898_0930		putative phage repressor protein		nScapraeJMUB898a
CDS	974436	974654	+	JMUB898_0931		transcriptional regulator, Cro/CI family		nScapraeJMUB898a
CDS	974658	974972	+	JMUB898_0932		hypothetical protein		nScapraeJMUB898a
CDS	974985	975185	+	JMUB898_0933		hypothetical protein		nScapraeJMUB898a
CDS	975189	975593	+	JMUB898_0934		hypothetical protein		nScapraeJMUB898a
CDS	975598	975804	+	JMUB898_0935		hypothetical protein		nScapraeJMUB898a
CDS	975819	976127	+	JMUB898_0936		hypothetical protein		nScapraeJMUB898a
CDS	976220	977092	+	JMUB898_0937		putative phage primase		nScapraeJMUB898a									JMUB0001_2295	0.5476
CDS	977105	978808	+	JMUB898_0938		hypothetical protein		nScapraeJMUB898a
CDS	979119	979637	+	JMUB898_0939		hypothetical protein		nScapraeJMUB898a
CDS	979642	980286	+	JMUB898_0940		hypothetical protein		nScapraeJMUB898a									JMUB0001_2291	0.783
CDS	980649	980981	+	JMUB898_0941		hypothetical protein		nScapraeJMUB898a									JMUB0001_2289	1
CDS	981060	981647	+	JMUB898_0942		hypothetical protein		nScapraeJMUB898a									JMUB0001_2287	0.8923
CDS	981647	981856	+	JMUB898_0943		hypothetical protein		nScapraeJMUB898a									JMUB0001_2286	0.8261
CDS	981911	982360	+	JMUB898_0944		hypothetical protein		nScapraeJMUB898a									JMUB0001_2285	0.8792
CDS	982357	982698	+	JMUB898_0945		hypothetical protein		nScapraeJMUB898a									JMUB0001_2284	0.9558
CDS	982700	983272	+	JMUB898_0946		phage terminase small subunit		nScapraeJMUB898a									JMUB0001_2283	0.8737
CDS	983278	983547	+	JMUB898_0947		hypothetical protein		nScapraeJMUB898a
CDS	984013	984393	-	JMUB898_0948	blaI	beta-lactamase repressor BlaI		nScapraeJMUB898a		JMUB145_0979	0.9603	JMUB590_0954	0.9603	SERP1459	0.9603
CDS	984383	986140	-	JMUB898_0949	blaR1	beta-lactamase regulatory sensor-transducer BlaR1		nScapraeJMUB898a		JMUB145_0978	0.9282	JMUB590_0955	0.9282	SERP1460	0.9265
CDS	986247	987092	+	JMUB898_0950	blaZ	beta-lactamase		nScapraeJMUB898a		JMUB145_0977	1	JMUB590_0956	1	SERP1461	0.9964
CDS	987421	987564	+	JMUB898_0951		hypothetical protein		nScapraeJMUB898a
CDS	987978	988499	+	JMUB898_0952		hypothetical protein		nScapraeJMUB898a
CDS	988894	990234	+	JMUB898_0953		Staphylococcus epidermidis surface protein SesH-like protein	S. caprae_CG		S. caprae_CG	JMUB145_0957	1	JMUB590_0959	1
CDS	990453	996404	+	JMUB898_0954		hypothetical protein	S. capitis-S. caprae_CG		S. caprae_CG	JMUB145_0958	1	JMUB590_0960	1				JMUB0001_837	0.5026	S. capitis_CG
CDS	996458	997747	-	JMUB898_0955		Staphylococcus epidermidis surface protein SesG-like protein	S. epidermidis-S. capitis-S. caprae_CG		S. caprae_CG	JMUB145_0959	1	JMUB590_0961	1	SERP1481	0.7879	S. epidermidis_CG	JMUB0001_838	0.8671	S. capitis_CG
CDS	998287	998457	+	JMUB898_0956		hypothetical protein	S. epidermidis-S. caprae_CG		S. caprae_CG	JMUB145_0960	1	JMUB590_0962	1	SERP1479	0.8571	S. epidermidis_CG	JMUB0001_839	0.8929
CDS	998638	999015	+	JMUB898_0957		GntR family regulatory protein	S. epidermidis-S. capitis-S. caprae_CG		S. caprae_CG	JMUB145_0961	1	JMUB590_0963	1	SERP1478	0.928	S. epidermidis_CG	JMUB0001_840	0.976	S. capitis_CG
CDS	999015	999914	+	JMUB898_0958		hypothetical protein, similar to ABC transporter ATP-binding protein	S. epidermidis-S. capitis-S. caprae_CG		S. caprae_CG	JMUB145_0962	1	JMUB590_0964	1	SERP1477	0.7951	S. epidermidis_CG	JMUB0001_841	0.8956	S. capitis_CG
CDS	999911	1000570	+	JMUB898_0959		hypothetical protein	S. epidermidis-S. capitis-S. caprae_CG		S. caprae_CG	JMUB145_0963	1	JMUB590_0965	1	SERP1476	0.7431	S. epidermidis_CG	JMUB0001_842	0.8128	S. capitis_CG
CDS	1000591	1001463	+	JMUB898_0960		hypothetical protein, similar to ABC transporter ATP-binding protein	S. epidermidis-S. capitis-S. caprae_CG		S. caprae_CG	JMUB145_0964	1	JMUB590_0966	1	SERP1475	0.831	S. epidermidis_CG	JMUB0001_843	0.9379	S. capitis_CG
CDS	1001463	1002194	+	JMUB898_0961		putative ABC-2 type transport system permease protein	S. epidermidis-S. capitis-S. caprae_CG		S. caprae_CG	JMUB145_0965	1	JMUB590_0967	1	SERP1474	0.8025	S. epidermidis_CG	JMUB0001_844	0.9053	S. capitis_CG
CDS	1002228	1002791	-	JMUB898_0962		putative thioredoxin	S. capitis-S. caprae_CG		S. caprae_CG	JMUB145_0966	1	JMUB590_0968	1				JMUB0001_845	0.8075	S. capitis_CG
CDS	1002958	1003443	+	JMUB898_0963		hypothetical protein	S. epidermidis-S. capitis-S. caprae_CG		S. caprae_CG	JMUB145_0967	1	JMUB590_0969	1	SERP1472	0.6646	S. epidermidis_CG	JMUB0001_846	0.8137	S. capitis_CG
CDS	1003508	1004065	+	JMUB898_0964		hypothetical protein	S. epidermidis-S. capitis-S. caprae_CG		S. caprae_CG	JMUB145_0968	1	JMUB590_0970	1	SERP1471	0.7189	S. epidermidis_CG	JMUB0001_847	0.8162	S. capitis_CG
CDS	1004062	1004898	+	JMUB898_0965		hypothetical protein	S. epidermidis-S. capitis-S. caprae_CG		S. caprae_CG	JMUB145_0969	1	JMUB590_0971	1	SERP1470	0.5108	S. epidermidis_CG	JMUB0001_848	0.6978	S. capitis_CG
CDS	1005017	1006057	-	JMUB898_0966		peptidase C45 acyl-coenzyme A:6-aminopenicillanic acid acyl-transferase	S. epidermidis-S. capitis-S. caprae_CG		S. caprae_CG	JMUB145_0970	1	JMUB590_0972	1	SERP1469	0.8295	S. epidermidis_CG	JMUB0001_849	0.8353	S. capitis_CG
CDS	1006458	1006628	+	JMUB898_0967		hypothetical protein	S. epidermidis-S. caprae_CG		S. caprae_CG	JMUB145_0971	1	JMUB590_0973	1	SERP1468	0.9821	S. epidermidis_CG	JMUB0001_850	1
CDS	1006704	1006961	-	JMUB898_0968		yolD-like family protein	S. capitis-S. caprae_CG		S. caprae_CG	JMUB145_0972	1	JMUB590_0974	1				JMUB0001_851	0.8941	S. capitis_CG
CDS	1007150	1008301	+	JMUB898_0969	tnp	Tn554-related transposase A		Tn554-related transposon		JMUB145_0973	0.9504	JMUB590_0975	0.9504	SERP1466	0.9676
CDS	1008304	1010367	+	JMUB898_0970	tnp	Tn554-related, transposase B		Tn554-related transposon		JMUB145_0974	0.9316	JMUB590_0976	0.9301	SERP1465	0.9659
CDS	1010376	1010741	+	JMUB898_0971	tnp	Tn554-related, transposase C		Tn554-related transposon		JMUB145_0975	0.7851	JMUB590_0977	0.7851	SERP1464	0.9835
CDS	1010746	1012116	+	JMUB898_0972		hypothetical protein		Tn554-related transposon						SERP1463	0.9496
CDS	1012159	1012569	-	JMUB898_0973		hypothetical protein		Tn554-related transposon		JMUB145_0976	0.7868	JMUB590_0979	0.7868
CDS	1012880	1013725	-	JMUB898_0974		beta-lactamase BlaZ		Tn554-related transposon
CDS	1013832	1015589	+	JMUB898_0975		beta-lactamase regulatory sensor-transducer BlaR1		Tn554-related transposon
CDS	1015579	1015959	+	JMUB898_0976		beta-lactamase repressor BlaI		Tn554-related transposon									JMUB0001_38	0.6116
CDS	1015973	1016149	-	JMUB898_0977		hypothetical protein	S. caprae_CG		S. caprae_CG	JMUB145_0980	0.9762	JMUB590_0983	0.9762	SERP1458	0.8095
CDS	1016265	1017554	-	JMUB898_0978		arsenic efflux pump protein	S. capitis-S. caprae_CG		S. caprae_CG	JMUB145_0981	1	JMUB590_0984	1	SERP2430	0.7739		JMUB0001_852	0.8392	S. capitis_CG
CDS	1017735	1018763	+	JMUB898_0979		hypothetical protein	S. epidermidis-S. capitis-S. caprae_CG		S. caprae_CG	JMUB145_0982	0.9971	JMUB590_0985	0.9971	SERP1457	0.7076	S. epidermidis_CG	JMUB0001_853	0.8538	S. capitis_CG
CDS	1018824	1020203	-	JMUB898_0980	aldA	aldehyde dehydrogenase homologue	S. epidermidis-S. capitis-S. caprae_CG		S. caprae_CG	JMUB145_0983	1	JMUB590_0986	1	SERP1456	0.8257	S. epidermidis_CG	JMUB0001_854	0.8562	S. capitis_CG
CDS	1020477	1021403	-	JMUB898_0981	ppaC	manganese-dependent inorganic pyrophosphatase	S. epidermidis-S. capitis-S. caprae_CG		S. caprae_CG	JMUB145_0984	1	JMUB590_0987	1	SERP1455	0.8896	S. epidermidis_CG	JMUB0001_855	0.9513	S. capitis_CG
CDS	1021458	1022012	-	JMUB898_0982		pyrazinamidase/nicotinamidase homolog	S. epidermidis-S. capitis-S. caprae_CG		S. caprae_CG	JMUB145_0985	1	JMUB590_0988	1	SERP1454	0.7554	S. epidermidis_CG	JMUB0001_856	0.8043	S. capitis_CG
CDS	1022254	1023339	+	JMUB898_0983		hypothetical protein	S. epidermidis-S. capitis-S. caprae_CG		S. caprae_CG	JMUB145_0986	1	JMUB590_0989	1	SERP1453	0.795	S. epidermidis_CG	JMUB0001_857	0.8809	S. capitis_CG
CDS	1023619	1024422	-	JMUB898_0984		Similar to chorismate mutase	S. epidermidis-S. capitis-S. caprae_CG		S. caprae_CG	JMUB145_0987	1	JMUB590_0990	1	SERP1452	0.7406	S. epidermidis_CG	JMUB0001_858	0.891	S. capitis_CG
CDS	1024441	1025508	-	JMUB898_0985	nos	nitric oxide synthase oxygenase	S. epidermidis-S. capitis-S. caprae_CG		S. caprae_CG	JMUB145_0988	0.9972	JMUB590_0991	0.9972	SERP1451	0.7915	S. epidermidis_CG	JMUB0001_859	0.831	S. capitis_CG
CDS	1025719	1027188	+	JMUB898_0986	pncB	nicotinate phosphoribosyltransferase	S. epidermidis-S. capitis-S. caprae_CG		S. caprae_CG	JMUB145_0989	1	JMUB590_0992	1	SERP1450	0.8792	S. epidermidis_CG	JMUB0001_860	0.9387	S. capitis_CG
CDS	1027181	1028002	+	JMUB898_0987	nadE	NH(3)-dependent NAD(+) synthetase	S. epidermidis-S. capitis-S. caprae_CG		S. caprae_CG	JMUB145_0990	1	JMUB590_0993	1	SERP1449	0.8603	S. epidermidis_CG	JMUB0001_861	0.9524	S. capitis_CG
CDS	1028091	1028717	+	JMUB898_0988		hypothetical protein	S. epidermidis-S. capitis-S. caprae_CG		S. caprae_CG	JMUB145_0991	1	JMUB590_0994	1	SERP1448	0.9135	S. epidermidis_CG	JMUB0001_862	0.9615	S. capitis_CG
CDS	1028701	1028880	+	JMUB898_0989		NETI family protein	S. epidermidis-S. caprae_CG		S. caprae_CG	JMUB145_0992	1	JMUB590_0995	1	SERP1447	0.7627	S. epidermidis_CG
CDS	1029153	1030448	+	JMUB898_0990	purB	adenylosuccinate lyase	S. epidermidis-S. capitis-S. caprae_CG		S. caprae_CG	JMUB145_0993	1	JMUB590_0996	1	SERP1446	0.9349	S. epidermidis_CG	JMUB0001_863	0.9768	S. capitis_CG
CDS	1030572	1030874	+	JMUB898_0991		putative transcriptional regulator	S. epidermidis-S. capitis-S. caprae_CG		S. caprae_CG	JMUB145_0994	1	JMUB590_0997	1	SERP1445	0.96	S. epidermidis_CG	JMUB0001_864	0.99	S. capitis_CG
CDS	1031198	1031887	+	JMUB898_0992	pcrB	putative glycerol-1-phosphate prenyltransferase	S. epidermidis-S. capitis-S. caprae_CG		S. caprae_CG	JMUB145_0995	0.9956	JMUB590_0998	0.9956	SERP1444	0.8035	S. epidermidis_CG	JMUB0001_865	0.8996	S. capitis_CG
CDS	1031887	1034076	+	JMUB898_0993	pcrA	ATP-dependent DNA helicase pcrA	S. epidermidis-S. capitis-S. caprae_CG		S. caprae_CG	JMUB145_0996	1	JMUB590_0999	1	SERP1443	0.9506	S. epidermidis_CG	JMUB0001_866	0.9726	S. capitis_CG
CDS	1034083	1036086	+	JMUB898_0994	ligA	DNA ligase	S. epidermidis-S. capitis-S. caprae_CG		S. caprae_CG	JMUB145_0997	0.9985	JMUB590_1000	0.9985	SERP1442	0.8912	S. epidermidis_CG	JMUB0001_867	0.943	S. capitis_CG
CDS	1036099	1037307	+	JMUB898_0995		hypothetical protein	S. epidermidis-S. capitis-S. caprae_CG		S. caprae_CG	JMUB145_0998	0.9975	JMUB590_1001	0.9975	SERP1441	0.8756	S. epidermidis_CG	JMUB0001_868	0.9328	S. capitis_CG
CDS	1037385	1038920	-	JMUB898_0996	putP	sodium/proline symporter	S. epidermidis-S. capitis-S. caprae_CG		S. caprae_CG	JMUB145_0999	1	JMUB590_1002	1	SERP1440	0.9022	S. epidermidis_CG	JMUB0001_869	0.9354	S. capitis_CG
CDS	1039300	1039602	+	JMUB898_0997	gatC	aspartyl/glutamyl-tRNA amidotransferase subunit C	S. epidermidis-S. capitis-S. caprae_CG		S. caprae_CG	JMUB145_1000	1	JMUB590_1003	1	SERP1439	0.96	S. epidermidis_CG	JMUB0001_870	0.98	S. capitis_CG
CDS	1039604	1041061	+	JMUB898_0998		aspartyl-tRNA(Asn)/glutamyl-tRNA(Gln) amidotransferase subunit A	S. epidermidis-S. capitis-S. caprae_CG		S. caprae_CG	JMUB145_1001	0.9979	JMUB590_1004	0.9979	SERP1438	0.9423	S. epidermidis_CG	JMUB0001_871	0.9443	S. capitis_CG
CDS	1041074	1042501	+	JMUB898_0999	gatB	aspartyl/glutamyl-tRNA(Asn/Gln) amidotransferase subunit B	S. epidermidis-S. capitis-S. caprae_CG		S. caprae_CG	JMUB145_1002	1	JMUB590_1005	1	SERP1437	0.9747	S. epidermidis_CG	JMUB0001_872	0.9937	S. capitis_CG
CDS	1042759	1043727	+	JMUB898_1000	dagK	diacylglycerol kinase	S. epidermidis-S. capitis-S. caprae_CG		S. caprae_CG	JMUB145_1003	1	JMUB590_1006	1	SERP1436	0.9241	S. epidermidis_CG	JMUB0001_873	0.9747	S. capitis_CG
CDS	1043798	1045159	+	JMUB898_1001		RNA methyltransferase homolog	S. epidermidis-S. capitis-S. caprae_CG		S. caprae_CG	JMUB145_1004	1	JMUB590_1007	1	SERP1435	0.8319	S. epidermidis_CG	JMUB0001_874	0.8805	S. capitis_CG
CDS	1045311	1045853	+	JMUB898_1002		hypothetical protein	S. epidermidis-S. capitis-S. caprae_CG		S. caprae_CG	JMUB145_1005	1	JMUB590_1008	1	SERP1434	0.7778	S. epidermidis_CG	JMUB0001_875	0.8778	S. capitis_CG
CDS	1046213	1047283	+	JMUB898_1003	dinB	DNA polymerase IV	S. epidermidis-S. capitis-S. caprae_CG		S. caprae_CG	JMUB145_1006	1	JMUB590_1009	1	SERP1433	0.8736	S. epidermidis_CG	JMUB0001_876	0.9579	S. capitis_CG
CDS	1047321	1047962	-	JMUB898_1004		DNA polymerase III, alpha chain PolC-type	S. epidermidis-S. capitis-S. caprae_CG		S. caprae_CG	JMUB145_1007	1	JMUB590_1010	1	SERP1432	0.8859	S. epidermidis_CG	JMUB0001_877	0.9348	S. capitis_CG
CDS	1048130	1048630	-	JMUB898_1005	ftnA	ferritin	S. epidermidis-S. capitis-S. caprae_CG		S. caprae_CG	JMUB145_1008	1	JMUB590_1011	1	SERP1431	0.9096	S. epidermidis_CG	JMUB0001_878	0.9518	S. capitis_CG
CDS	1048859	1050172	+	JMUB898_1006		hypothetical protein	S. epidermidis-S. capitis-S. caprae_CG		S. caprae_CG	JMUB145_1009	1	JMUB590_1012	1	SERP1430	0.897	S. epidermidis_CG	JMUB0001_879	0.9565	S. capitis_CG
CDS	1050173	1050898	+	JMUB898_1007		probable cobyric acid synthase CobQ	S. epidermidis-S. capitis-S. caprae_CG		S. caprae_CG	JMUB145_1010	1	JMUB590_1013	1	SERP1429	0.9083	S. epidermidis_CG	JMUB0001_880	0.9461	S. capitis_CG
CDS	1051148	1051699	+	JMUB898_1008		hypothetical protein	S. epidermidis-S. capitis-S. caprae_CG		S. caprae_CG	JMUB145_1011	1	JMUB590_1014	1	SERP1428	0.5222	S. epidermidis_CG	JMUB0001_881	0.7158	S. capitis_CG
CDS	1051843	1052745	-	JMUB898_1009		hypothetical protein	S. epidermidis-S. capitis-S. caprae_CG		S. caprae_CG	JMUB145_1012	0.9967	JMUB590_1015	1	SERP1427	0.86	S. epidermidis_CG	JMUB0001_882	0.9367	S. capitis_CG
CDS	1052696	1052842	+	JMUB898_1010		hypothetical protein
CDS	1053007	1053762	+	JMUB898_1011	map	methionine aminopeptidase	S. epidermidis-S. capitis-S. caprae_CG		S. caprae_CG	JMUB145_1013	1	JMUB590_1016	1	SERP1426	0.9243	S. epidermidis_CG	JMUB0001_883	0.9562	S. capitis_CG
CDS	1053917	1054303	+	JMUB898_1012		hypothetical protein	S. epidermidis-S. capitis-S. caprae_CG		S. caprae_CG	JMUB145_1014	1	JMUB590_1017	1	SERP1425	0.6797	S. epidermidis_CG	JMUB0001_884	0.9297	S. capitis_CG
CDS	1054318	1055019	+	JMUB898_1013		hypothetical protein	S. epidermidis-S. capitis-S. caprae_CG		S. caprae_CG	JMUB145_1015	1	JMUB590_1018	1	SERP1424	0.927	S. epidermidis_CG	JMUB0001_885	0.9571	S. capitis_CG
CDS	1055016	1056062	+	JMUB898_1014	vraS	two-component sensor histidine kinase VraS	S. epidermidis-S. capitis-S. caprae_CG		S. caprae_CG	JMUB145_1016	1	JMUB590_1019	1	SERP1423	0.9397	S. epidermidis_CG	JMUB0001_886	0.9856	S. capitis_CG
CDS	1056052	1056681	+	JMUB898_1015	vraR	two-component response regulator VraR	S. epidermidis-S. capitis-S. caprae_CG		S. caprae_CG	JMUB145_1017	1	JMUB590_1020	1	SERP1422	0.9713	S. epidermidis_CG	JMUB0001_887	0.9856	S. capitis_CG
CDS	1056742	1057998	-	JMUB898_1016		hypothetical protein, simialr to transporter	S. epidermidis-S. capitis-S. caprae_CG		S. caprae_CG	JMUB145_1018	1	JMUB590_1021	1	SERP1421	0.7741	S. epidermidis_CG	JMUB0001_888	0.9045	S. capitis_CG
CDS	1058371	1058655	-	JMUB898_1017		hypothetical protein	S. epidermidis-S. capitis-S. caprae_CG		S. caprae_CG	JMUB145_1019	1	JMUB590_1022	1	SERP1420	0.883	S. epidermidis_CG	JMUB0001_889	0.9362	S. capitis_CG
CDS	1058661	1059125	-	JMUB898_1018	ptpA	low molecular weight protein-tyrosine-phosphatase ptpA	S. epidermidis-S. capitis-S. caprae_CG		S. caprae_CG	JMUB145_1020	1	JMUB590_1023	1	SERP1419	0.8889	S. epidermidis_CG	JMUB0001_890	0.9545	S. capitis_CG
CDS	1059266	1059472	+	JMUB898_1019		hypothetical protein	S. epidermidis-S. capitis-S. caprae_CG		S. caprae_CG	JMUB145_1021	1	JMUB590_1024	1	SERP1418	0.8382	S. epidermidis_CG	JMUB0001_891	0.9412	S. capitis_CG
CDS	1059485	1060723	+	JMUB898_1020	ampS	aminopeptidase ampS	S. epidermidis-S. capitis-S. caprae_CG		S. caprae_CG	JMUB145_1022	1	JMUB590_1025	1	SERP1417	0.8762	S. epidermidis_CG	JMUB0001_892	0.9175	S. capitis_CG
CDS	1060835	1061365	+	JMUB898_1021		hypothetical protein	S. epidermidis-S. capitis-S. caprae_CG		S. caprae_CG	JMUB145_1023	1	JMUB590_1026	1	SERP1416	0.8352	S. epidermidis_CG	JMUB0001_893	0.9489	S. capitis_CG
CDS	1061737	1062879	-	JMUB898_1022		radical SAM domain protein	S. epidermidis-S. capitis-S. caprae_CG		S. caprae_CG	JMUB145_1024	1	JMUB590_1027	1	SERP1415	0.8895	S. epidermidis_CG	JMUB0001_894	0.9553	S. capitis_CG
CDS	1063032	1063193	+	JMUB898_1023		hypothetical protein	S. epidermidis-S. caprae_CG		S. caprae_CG	JMUB145_1025	1	JMUB590_1028	1	SERP1414	0.9811	S. epidermidis_CG	JMUB0001_895	0.9811
CDS	1063563	1064081	+	JMUB898_1024		putative protease	S. epidermidis-S. capitis-S. caprae_CG		S. caprae_CG	JMUB145_1026	1	JMUB590_1029	1	SERP1413	0.9186	S. epidermidis_CG	JMUB0001_896	0.9767	S. capitis_CG
CDS	1064331	1065140	+	JMUB898_1025	sgtB	putative monofunctional biosyntheticpeptidoglycan transglycosylase	S. epidermidis-S. capitis-S. caprae_CG		S. caprae_CG	JMUB145_1027	1	JMUB590_1030	1	SERP1412	0.803	S. epidermidis_CG	JMUB0001_897	0.8773	S. capitis_CG
CDS	1065312	1066130	+	JMUB898_1026	recX	regulatory protein RecX	S. epidermidis-S. capitis-S. caprae_CG		S. caprae_CG	JMUB145_1028	1	JMUB590_1031	1	SERP1411	0.8008	S. epidermidis_CG	JMUB0001_898	0.9077	S. capitis_CG
CDS	1066108	1066422	+	JMUB898_1027		putative transcriptional regulator	S. epidermidis-S. capitis-S. caprae_CG		S. caprae_CG	JMUB145_1029	1	JMUB590_1032	1	SERP1410	0.9271	S. epidermidis_CG	JMUB0001_899	1	S. capitis_CG
CDS	1066438	1067955	+	JMUB898_1028	tagH	teichoic acid transport system ATP-binding protein	S. epidermidis-S. capitis-S. caprae_CG		S. caprae_CG	JMUB145_1030	0.998	JMUB590_1033	0.998	SERP1409	0.7604	S. epidermidis_CG	JMUB0001_900	0.8396	S. capitis_CG
CDS	1067964	1068881	+	JMUB898_1029	tagG	teichoic acid translocation permease protein	S. epidermidis-S. capitis-S. caprae_CG		S. caprae_CG	JMUB145_1031	1	JMUB590_1034	1	SERP1408	0.5704	S. epidermidis_CG	JMUB0001_901	0.6599	S. capitis_CG
CDS	1069108	1070085	-	JMUB898_1030		putative inner membrane protein	S. epidermidis-S. capitis-S. caprae_CG		S. caprae_CG	JMUB145_1032	0.9969	JMUB590_1035	0.9969	SERP1407	0.8611	S. epidermidis_CG	JMUB0001_902	0.9231	S. capitis_CG
CDS	1070238	1071281	+	JMUB898_1031		hypothetical protein, similar to A/G-specific adenine glycosylase	S. epidermidis-S. capitis-S. caprae_CG		S. caprae_CG	JMUB145_1033	1	JMUB590_1036	1	SERP1406	0.7752	S. epidermidis_CG	JMUB0001_903	0.8473	S. capitis_CG
CDS	1071385	1071927	+	JMUB898_1032		hypothetical protein	S. epidermidis-S. capitis-S. caprae_CG		S. caprae_CG	JMUB145_1034	1	JMUB590_1037	1	SERP1405	0.9778	S. epidermidis_CG	JMUB0001_904	0.9833	S. capitis_CG
CDS	1072210	1073946	+	JMUB898_1033		ABC transporter (ATP-binding protein) homolog	S. epidermidis-S. capitis-S. caprae_CG		S. caprae_CG	JMUB145_1035	1	JMUB590_1038	1	SERP1403	0.9343	S. epidermidis_CG	JMUB0001_905	0.9637	S. capitis_CG
CDS	1074045	1075139	-	JMUB898_1034		hypothetical protein	S. epidermidis-S. capitis-S. caprae_CG		S. caprae_CG	JMUB145_1036	1	JMUB590_1039	1	SERP1402	0.9203	S. epidermidis_CG	JMUB0001_906	0.9368	S. capitis_CG
CDS	1075623	1076915	-	JMUB898_1035	hemL2	glutamate-1-semialdehyde=2,1-aminomutase 2	S. epidermidis-S. capitis-S. caprae_CG		S. caprae_CG	JMUB145_1037	1	JMUB590_1040	1	SERP1401	0.9534	S. epidermidis_CG	JMUB0001_907	0.9698	S. capitis_CG
CDS	1076996	1077451	+	JMUB898_1036		hypothetical protein, similar to bacterioferritin comigratory protein	S. epidermidis-S. capitis-S. caprae_CG		S. caprae_CG	JMUB145_1038	1	JMUB590_1041	1	SERP1400	0.8267	S. epidermidis_CG	JMUB0001_908	0.92	S. capitis_CG
CDS	1077457	1078407	+	JMUB898_1037		hypothetical protein, similar to D-3-phosphoglycerate dehydrogenase	S. epidermidis-S. capitis-S. caprae_CG		S. caprae_CG	JMUB145_1039	1	JMUB590_1042	1	SERP1399	0.7089	S. epidermidis_CG	JMUB0001_909	0.8323	S. capitis_CG
CDS	1078503	1078958	+	JMUB898_1038		FUR family transcriptional regulator	S. epidermidis-S. capitis-S. caprae_CG		S. caprae_CG	JMUB145_1040	1	JMUB590_1043	1	SERP1398	0.92	S. epidermidis_CG	JMUB0001_910	0.9801	S. capitis_CG
rRNA	1079523	1081076	+	JMUB898_1039		16S ribosomal RNA
tRNA	1081173	1081246	+	JMUB898_1040		tRNA-Ile
tRNA	1081268	1081340	+	JMUB898_1041		tRNA-Ala
rRNA	1081494	1084413	+	JMUB898_1042		23S ribosomal RNA
CDS	1083745	1083906	+	JMUB898_1043		hypothetical protein
rRNA	1084485	1084598	+	JMUB898_1044		5S ribosomal RNA
tRNA	1084609	1084681	+	JMUB898_1045		tRNA-Val
tRNA	1084698	1084770	+	JMUB898_1046		tRNA-Thr
tRNA	1084780	1084852	+	JMUB898_1047		tRNA-Lys
tRNA	1084864	1084946	+	JMUB898_1048		tRNA-Leu
tRNA	1084950	1085021	+	JMUB898_1049		tRNA-Gly
tRNA	1085032	1085117	+	JMUB898_1050		tRNA-Leu
tRNA	1085136	1085209	+	JMUB898_1051		tRNA-Arg
tRNA	1085219	1085292	+	JMUB898_1052		tRNA-Pro
tRNA	1085309	1085381	+	JMUB898_1053		tRNA-Ala
tRNA	1085409	1085482	+	JMUB898_1054		tRNA-Met
tRNA	1085511	1085584	+	JMUB898_1055		tRNA-Met
tRNA	1085594	1085683	+	JMUB898_1056		tRNA-Ser
tRNA	1085693	1085765	+	JMUB898_1057		tRNA-Asp
tRNA	1085908	1085981	+	JMUB898_1058		tRNA-Met
tRNA	1085995	1086067	+	JMUB898_1059		tRNA-Asp
tRNA	1086089	1086161	+	JMUB898_1060		tRNA-Phe
tRNA	1086171	1086243	+	JMUB898_1061		tRNA-Thr
tRNA	1086253	1086333	+	JMUB898_1062		tRNA-Tyr
tRNA	1086344	1086414	+	JMUB898_1063		tRNA-Trp
tRNA	1086420	1086492	+	JMUB898_1064		tRNA-His
tRNA	1086504	1086575	+	JMUB898_1065		tRNA-Gln
tRNA	1086581	1086651	+	JMUB898_1066		tRNA-Cys
tRNA	1086665	1086736	+	JMUB898_1067		tRNA-Gly
CDS	1086676	1086831	-	JMUB898_1068		hypothetical protein	S. caprae_CG		S. caprae_CG	JMUB145_1071	1	JMUB590_1074	1
tRNA	1086871	1086954	+	JMUB898_1069		tRNA-Leu
CDS	1087618	1088355	-	JMUB898_1070		hypothetical protein	S. caprae_CG		S. caprae_CG	JMUB145_1073	1	JMUB590_1076	1
CDS	1088567	1088887	-	JMUB898_1071		DNA-binding helix-turn-helix protein	S. caprae_CG		S. caprae_CG	JMUB145_1074	1	JMUB590_1077	1
CDS	1089233	1090291	+	JMUB898_1072		hypothetical protein, similar to regulatory protein PfoS/R	S. epidermidis-S. capitis-S. caprae_CG		S. caprae_CG	JMUB145_1075	1	JMUB590_1078	1	SERP1396	0.8608	S. epidermidis_CG	JMUB0001_944	0.9006	S. capitis_CG
CDS	1090434	1091891	+	JMUB898_1073		polar amino acid ABC transporter, inner membrane subunit	S. epidermidis-S. capitis-S. caprae_CG		S. caprae_CG	JMUB145_1076	1	JMUB590_1079	1	SERP1395	0.8021	S. epidermidis_CG	JMUB0001_945	0.8763	S. capitis_CG
CDS	1091884	1092606	+	JMUB898_1074		glutamate ABC transporter ATP-binding protein	S. epidermidis-S. capitis-S. caprae_CG		S. caprae_CG	JMUB145_1077	1	JMUB590_1080	1	SERP1394	0.825	S. epidermidis_CG	JMUB0001_946	0.8917	S. capitis_CG
CDS	1092766	1093893	+	JMUB898_1075		iron-sulfur (Fe-S) cluster-binding protein	S. epidermidis-S. capitis-S. caprae_CG		S. caprae_CG	JMUB145_1078	1	JMUB590_1081	1	SERP1392	0.9057	S. epidermidis_CG	JMUB0001_947	0.968	S. capitis_CG
CDS	1093896	1094366	+	JMUB898_1076		Putative tRNA (cytidine/uridine-2'-O-)-methyltransferase	S. epidermidis-S. capitis-S. caprae_CG		S. caprae_CG	JMUB145_1079	1	JMUB590_1082	1	SERP1391	0.8974	S. epidermidis_CG	JMUB0001_948	0.9423	S. capitis_CG
CDS	1094546	1095145	+	JMUB898_1077		hypothetical protein	S. epidermidis-S. capitis-S. caprae_CG		S. caprae_CG	JMUB145_1080	1	JMUB590_1083	1	SERP1390	0.8485	S. epidermidis_CG	JMUB0001_949	0.9598	S. capitis_CG
CDS	1095170	1095349	+	JMUB898_1078		hypothetical protein	S. epidermidis-S. capitis-S. caprae_CG		S. caprae_CG	JMUB145_1081	0.9831	JMUB590_1084	0.9831	SERP1389	0.8421	S. epidermidis_CG	JMUB0001_950	0.9643	S. capitis_CG
CDS	1095585	1095983	+	JMUB898_1079		membrane protein	S. epidermidis-S. capitis-S. caprae_CG		S. caprae_CG	JMUB145_1082	1	JMUB590_1085	1	SERP1388	0.7576	S. epidermidis_CG	JMUB0001_951	0.8561	S. capitis_CG
CDS	1096136	1097521	+	JMUB898_1080	fumC	fumarate hydratase class II	S. epidermidis-S. capitis-S. caprae_CG		S. caprae_CG	JMUB145_1083	1	JMUB590_1086	1	SERP1387	0.9197	S. epidermidis_CG	JMUB0001_952	0.9805	S. capitis_CG
CDS	1097621	1098448	-	JMUB898_1081		putative 23S rRNA pseudouridine1911/1915/1917 synthase	S. epidermidis-S. capitis-S. caprae_CG		S. caprae_CG	JMUB145_1084	1	JMUB590_1087	1	SERP1386	0.8723	S. epidermidis_CG	JMUB0001_953	0.88	S. capitis_CG
CDS	1098627	1099739	+	JMUB898_1082		sensor histidine kinase	S. epidermidis-S. capitis-S. caprae_CG		S. caprae_CG	JMUB145_1085	1	JMUB590_1088	1	SERP1385	0.7541	S. epidermidis_CG	JMUB0001_954	0.8351	S. capitis_CG
CDS	1099758	1100381	+	JMUB898_1083		two-component response regulator homolog	S. epidermidis-S. capitis-S. caprae_CG		S. caprae_CG	JMUB145_1086	1	JMUB590_1089	1	SERP1384	0.8744	S. epidermidis_CG	JMUB0001_955	0.9275	S. capitis_CG
CDS	1100634	1101098	+	JMUB898_1084		hypothetical protein	S. epidermidis-S. capitis-S. caprae_CG		S. caprae_CG	JMUB145_1091	1	JMUB590_1090	1	SERP1383	0.961	S. epidermidis_CG	JMUB0001_956	0.987	S. capitis_CG
CDS	1101327	1102457	+	JMUB898_1085		hypothetical protein	S. epidermidis-S. capitis-S. caprae_CG		S. caprae_CG	JMUB145_1092	0.9973	JMUB590_1091	0.9973	SERP1382	0.5984	S. epidermidis_CG	JMUB0001_957	0.7819	S. capitis_CG
CDS	1102529	1102873	+	JMUB898_1086		putative transcriptional regulator	S. epidermidis-S. capitis-S. caprae_CG		S. caprae_CG	JMUB145_1093	1	JMUB590_1092	1	SERP1381	0.9825	S. epidermidis_CG	JMUB0001_958	0.9825	S. capitis_CG
CDS	1103258	1104454	+	JMUB898_1087		probable phosphoesterase	S. epidermidis-S. capitis-S. caprae_CG		S. caprae_CG	JMUB145_1094	1	JMUB590_1093	1	SERP1380	0.8844	S. epidermidis_CG	JMUB0001_959	0.9271	S. capitis_CG
CDS	1104444	1107380	+	JMUB898_1088		hypothetical protein	S. epidermidis-S. capitis-S. caprae_CG		S. caprae_CG	JMUB145_1095	0.999	JMUB590_1094	0.999	SERP1379	0.7761	S. epidermidis_CG	JMUB0001_960	0.8681	S. capitis_CG
CDS	1107380	1108321	+	JMUB898_1089	cbf1	cmp-binding-factor 1, 3'-5' exoribonuclease	S. epidermidis-S. capitis-S. caprae_CG		S. caprae_CG	JMUB145_1096	1	JMUB590_1095	1	SERP1378	0.9201	S. epidermidis_CG	JMUB0001_961	0.9712	S. capitis_CG
CDS	1108787	1109782	-	JMUB898_1090	prsA	peptidyl-prolyl cis/trans isomerase homolog	S. epidermidis-S. capitis-S. caprae_CG		S. caprae_CG	JMUB145_1097	1	JMUB590_1096	1	SERP1376	0.9283	S. epidermidis_CG	JMUB0001_962	0.967	S. capitis_CG
CDS	1109986	1110555	-	JMUB898_1091		hypothetical protein	S. epidermidis-S. capitis-S. caprae_CG		S. caprae_CG	JMUB145_1098	1	JMUB590_1097	1	SERP1375	0.8297	S. epidermidis_CG	JMUB0001_963	0.8942	S. capitis_CG
CDS	1110743	1111114	-	JMUB898_1092		gas vesicle protein-like protein	S. epidermidis-S. capitis-S. caprae_CG		S. caprae_CG	JMUB145_1099	1	JMUB590_1098	1	SERP1374	0.8618	S. epidermidis_CG	JMUB0001_964	0.9593	S. capitis_CG
CDS	1111194	1111616	-	JMUB898_1093	hit	cell-cycle regulation Hit-like protein	S. epidermidis-S. capitis-S. caprae_CG		S. caprae_CG	JMUB145_1100	1	JMUB590_1099	1	SERP1373	0.9137	S. epidermidis_CG	JMUB0001_965	0.9571	S. capitis_CG
CDS	1111748	1112488	+	JMUB898_1094		ABC transporter ecsA homolog	S. epidermidis-S. capitis-S. caprae_CG		S. caprae_CG	JMUB145_1101	1	JMUB590_1100	1	SERP1372	0.8943	S. epidermidis_CG	JMUB0001_966	0.9672	S. capitis_CG
CDS	1112481	1113704	+	JMUB898_1095		ABC transporter permease	S. epidermidis-S. capitis-S. caprae_CG		S. caprae_CG	JMUB145_1102	1	JMUB590_1101	1	SERP1371	0.7371	S. epidermidis_CG	JMUB0001_967	0.8452	S. capitis_CG
CDS	1114064	1114567	-	JMUB898_1096	traP	signal transduction protein TRAP	S. epidermidis-S. capitis-S. caprae_CG		S. caprae_CG	JMUB145_1103	1	JMUB590_1102	1	SERP1369	0.747	S. epidermidis_CG	JMUB0001_968	0.9157	S. capitis_CG
CDS	1114907	1115941	+	JMUB898_1097	hemE	uroporphyrinogen decarboxylase	S. epidermidis-S. capitis-S. caprae_CG		S. caprae_CG	JMUB145_1104	1	JMUB590_1103	1	SERP1368	0.9012	S. epidermidis_CG	JMUB0001_969	0.9331	S. capitis_CG
CDS	1116016	1116939	+	JMUB898_1098	hemH	ferrochelatase homolog	S. epidermidis-S. capitis-S. caprae_CG		S. caprae_CG	JMUB145_1105	1	JMUB590_1104	1	SERP1367	0.8664	S. epidermidis_CG	JMUB0001_970	0.9218	S. capitis_CG
CDS	1117096	1117224	+	JMUB898_1099		hypothetical protein	S. caprae_CG		S. caprae_CG	JMUB145_1106	1	JMUB590_1105	1
CDS	1117217	1118611	+	JMUB898_1100	hemY	protoporphyrinogen oxidase	S. capitis-S. caprae_CG		S. caprae_CG	JMUB145_1107	1	JMUB590_1106	1	SERP1366	0.8839		JMUB0001_971	0.9203	S. capitis_CG
CDS	1118756	1119310	+	JMUB898_1101		hypothetical protein	S. epidermidis-S. capitis-S. caprae_CG		S. caprae_CG	JMUB145_1108	1	JMUB590_1107	1	SERP1365	0.7554	S. epidermidis_CG	JMUB0001_972	0.913	S. capitis_CG
tRNA	1119619	1119692	+	JMUB898_1102		tRNA-Met
tRNA	1119708	1119780	+	JMUB898_1103		tRNA-Asp
tRNA	1119794	1119866	+	JMUB898_1104		tRNA-Phe
tRNA	1119880	1119952	+	JMUB898_1105		tRNA-His
tRNA	1119973	1120043	+	JMUB898_1106		tRNA-Gly
tRNA	1120058	1120129	+	JMUB898_1107		tRNA-Asn
tRNA	1120134	1120205	+	JMUB898_1108		tRNA-Glu
tRNA	1120265	1120353	+	JMUB898_1109		tRNA-Ser
CDS	1121032	1122441	+	JMUB898_1110	menE	2-succinylbenzoate--CoA ligase	S. epidermidis-S. capitis-S. caprae_CG		S. caprae_CG	JMUB145_1117	1	JMUB590_1116	1	SERP1358	0.691	S. epidermidis_CG	JMUB0001_981	0.7909	S. capitis_CG
CDS	1122431	1123432	+	JMUB898_1111	menC	O-succinylbenzoic acid synthetase	S. epidermidis-S. capitis-S. caprae_CG		S. caprae_CG	JMUB145_1118	0.997	JMUB590_1117	0.997	SERP1357	0.6455	S. epidermidis_CG	JMUB0001_982	0.6727	S. capitis_CG
CDS	1123429	1123680	-	JMUB898_1112		membrane protein	S. epidermidis-S. capitis-S. caprae_CG		S. caprae_CG	JMUB145_1119	1	JMUB590_1118	1	SERP1356	0.8293	S. epidermidis_CG	JMUB0001_983	0.9157	S. capitis_CG
CDS	1123749	1124222	+	JMUB898_1113		MutT/nudix family protein	S. epidermidis-S. capitis-S. caprae_CG		S. caprae_CG	JMUB145_1120	1	JMUB590_1119	1	SERP1355	0.6323	S. epidermidis_CG	JMUB0001_984	0.7771	S. capitis_CG
CDS	1124203	1124985	+	JMUB898_1114		hypothetical protein	S. epidermidis-S. capitis-S. caprae_CG		S. caprae_CG	JMUB145_1121	1	JMUB590_1120	1	SERP1354	0.7422	S. epidermidis_CG	JMUB0001_985	0.8217	S. capitis_CG
CDS	1125064	1126656	-	JMUB898_1115	pckA	phosphoenolpyruvate carboxykinase [ATP]	S. epidermidis-S. capitis-S. caprae_CG		S. caprae_CG	JMUB145_1122	0.9981	JMUB590_1121	0.9981	SERP1353	0.8396	S. epidermidis_CG	JMUB0001_986	0.9717	S. capitis_CG
CDS	1126768	1126965	+	JMUB898_1116		hypothetical protein	S. caprae_CG		S. caprae_CG	JMUB145_1123	1	JMUB590_1122	1
CDS	1127032	1128228	+	JMUB898_1117	metK	S-adenosylmethionine synthase	S. epidermidis-S. capitis-S. caprae_CG		S. caprae_CG	JMUB145_1124	1	JMUB590_1123	1	SERP1352	0.9295	S. epidermidis_CG	JMUB0001_987	0.9748	S. capitis_CG
CDS	1128332	1129243	+	JMUB898_1118		hypothetical protein	S. epidermidis-S. capitis-S. caprae_CG		S. caprae_CG	JMUB145_1125	0.9967	JMUB590_1124	0.9967	SERP1351	0.8874	S. epidermidis_CG	JMUB0001_988	0.9439	S. capitis_CG
CDS	1129399	1130235	+	JMUB898_1119		plant metabolite dehydrogenase homolog	S. epidermidis-S. capitis-S. caprae_CG		S. caprae_CG	JMUB145_1126	1	JMUB590_1125	1	SERP1350	0.7906	S. epidermidis_CG	JMUB0001_989	0.8993	S. capitis_CG
CDS	1130512	1130865	-	JMUB898_1120		CrcB-like protein	S. epidermidis-S. capitis-S. caprae_CG		S. caprae_CG	JMUB145_1127	1	JMUB590_1126	1	SERP1339	0.6838	S. epidermidis_CG	JMUB0001_990	0.819	S. capitis_CG
CDS	1130862	1131227	-	JMUB898_1121		putative camphor resistance protein CrcB	S. epidermidis-S. capitis-S. caprae_CG		S. caprae_CG	JMUB145_1128	1	JMUB590_1127	1	SERP1338	0.6942	S. epidermidis_CG	JMUB0001_991	0.7333	S. capitis_CG
CDS	1131325	1131633	-	JMUB898_1122		hypothetical protein	S. epidermidis-S. capitis-S. caprae_CG		S. caprae_CG	JMUB145_1129	1	JMUB590_1128	1	SERP1337	0.7941	S. epidermidis_CG	JMUB0001_992	0.8713	S. capitis_CG
CDS	1131927	1132640	+	JMUB898_1123		hypothetical protein, similar to transaldolase	S. epidermidis-S. capitis-S. caprae_CG		S. caprae_CG	JMUB145_1130	0.9916	JMUB590_1129	0.9916	SERP1336	0.8945	S. epidermidis_CG	JMUB0001_993	0.9367	S. capitis_CG
CDS	1132799	1133242	+	JMUB898_1124		hypothetical protein	S. epidermidis-S. capitis-S. caprae_CG		S. caprae_CG	JMUB145_1131	1	JMUB590_1130	1	SERP1335	0.5822	S. epidermidis_CG	JMUB0001_994	0.6986	S. capitis_CG
CDS	1133229	1133672	-	JMUB898_1125		hypothetical protein	S. epidermidis-S. capitis-S. caprae_CG		S. caprae_CG	JMUB145_1132	1	JMUB590_1131	1	SERP1334	0.5918	S. epidermidis_CG	JMUB0001_995	0.7143	S. capitis_CG
CDS	1133686	1134162	-	JMUB898_1126	rpoE	RNA polymerase sigma factor, sigma-70 family	S. epidermidis-S. capitis-S. caprae_CG		S. caprae_CG	JMUB145_1133	1	JMUB590_1132	1	SERP1333	0.5333	S. epidermidis_CG	JMUB0001_996	0.5817	S. capitis_CG
CDS	1134371	1134589	+	JMUB898_1127		hypothetical protein	S. epidermidis-S. capitis-S. caprae_CG		S. caprae_CG	JMUB145_1134	1	JMUB590_1133	1	SERP1331	0.9429	S. epidermidis_CG	JMUB0001_997	0.9861	S. capitis_CG
CDS	1134904	1135755	+	JMUB898_1128		putative N-acetylmuramoyl-L-alanine amidase	S. epidermidis-S. capitis-S. caprae_CG		S. caprae_CG	JMUB145_1135	1	JMUB590_1134	1	SERP1330	0.9187	S. epidermidis_CG	JMUB0001_998	0.9399	S. capitis_CG
CDS	1136073	1137563	+	JMUB898_1129		hypothetical protein	S. epidermidis-S. capitis-S. caprae_CG		S. caprae_CG	JMUB145_1136	1	JMUB590_1135	1	SERP1329	0.836	S. epidermidis_CG	JMUB0001_999	0.8846	S. capitis_CG
CDS	1137988	1139031	+	JMUB898_1130	ribD	riboflavin biosynthesis protein RibD	S. epidermidis-S. capitis-S. caprae_CG		S. caprae_CG	JMUB145_1137	1	JMUB590_1136	1	SERP1328	0.83	S. epidermidis_CG	JMUB0001_1000	0.8825	S. capitis_CG
CDS	1139038	1139670	+	JMUB898_1131	ribB	riboflavin synthase alpha chain	S. epidermidis-S. capitis-S. caprae_CG		S. caprae_CG	JMUB145_1138	1	JMUB590_1137	1	SERP1327	0.8667	S. epidermidis_CG	JMUB0001_1001	0.8952	S. capitis_CG
CDS	1139682	1140863	+	JMUB898_1132	ribA	riboflavin biosynthesis protein RibA	S. epidermidis-S. capitis-S. caprae_CG		S. caprae_CG	JMUB145_1139	1	JMUB590_1138	1	SERP1326	0.8219	S. epidermidis_CG	JMUB0001_1002	0.8957	S. capitis_CG
CDS	1140907	1141365	+	JMUB898_1133	ribH	6,7-dimethyl-8-ribityllumazine synthase	S. epidermidis-S. capitis-S. caprae_CG		S. caprae_CG	JMUB145_1140	1	JMUB590_1139	1	SERP1325	0.9474	S. epidermidis_CG	JMUB0001_1003	0.9539	S. capitis_CG
CDS	1141438	1142439	-	JMUB898_1134		Proline dehydrohenase homolog	S. epidermidis-S. capitis-S. caprae_CG		S. caprae_CG	JMUB145_1141	1	JMUB590_1140	1	SERP1324	0.7658	S. epidermidis_CG	JMUB0001_1004	0.9129	S. capitis_CG
CDS	1142687	1143514	+	JMUB898_1135		lysophospholipase homolog	S. capitis-S. caprae_CG		S. caprae_CG	JMUB145_1142	1	JMUB590_1141	1	SERP1323	0.8291		JMUB0001_1005	0.8982	S. capitis_CG
CDS	1144078	1144479	+	JMUB898_1136	rot	HTH-type transcriptional regulator Rot	S. epidermidis-S. capitis-S. caprae_CG		S. caprae_CG	JMUB145_1143	1	JMUB590_1142	1	SERP1322	0.7895	S. epidermidis_CG	JMUB0001_1006	0.8872	S. capitis_CG
CDS	1144553	1145116	-	JMUB898_1137		rRNA methyltransferase	S. epidermidis-S. capitis-S. caprae_CG		S. caprae_CG	JMUB145_1144	1	JMUB590_1143	1	SERP1321	0.7326	S. epidermidis_CG	JMUB0001_1007	0.7312	S. capitis_CG
CDS	1145113	1146072	-	JMUB898_1138		putative Fe-S oxidoreductase	S. epidermidis-S. capitis-S. caprae_CG		S. caprae_CG	JMUB145_1145	1	JMUB590_1144	1	SERP1320	0.931	S. epidermidis_CG	JMUB0001_1008	0.9778	S. capitis_CG
CDS	1146179	1147399	+	JMUB898_1139		multidrug resistance protein homolog	S. epidermidis-S. capitis-S. caprae_CG		S. caprae_CG	JMUB145_1146	1	JMUB590_1145	1	SERP1319	0.893	S. epidermidis_CG	JMUB0001_1009	0.9459	S. capitis_CG
CDS	1147696	1150110	+	JMUB898_1140	leuS	leucyl-tRNA synthetase	S. epidermidis-S. capitis-S. caprae_CG		S. caprae_CG	JMUB145_1147	0.9988	JMUB590_1146	0.9988	SERP1318	0.9192	S. epidermidis_CG	JMUB0001_1010	0.9639	S. capitis_CG
CDS	1150134	1150445	+	JMUB898_1141		rhodanese-like domain-containing protein	S. epidermidis-S. capitis-S. caprae_CG		S. caprae_CG	JMUB145_1148	1	JMUB590_1147	1	SERP1317	0.835	S. epidermidis_CG	JMUB0001_1011	0.8447	S. capitis_CG
CDS	1150949	1162060	+	JMUB898_1142	sesA	Staphylococcus epidermidis surface protein SesA	S. epidermidis-S. capitis-S. caprae_CG		S. caprae_CG	JMUB145_1149	0.9992	JMUB590_1148	0.9992	SERP1316	0.5825	S. epidermidis_CG	JMUB0001_1012	0.6332	S. capitis_CG
CDS	1162137	1163402	-	JMUB898_1143		hypothetical protein	S. epidermidis-S. capitis-S. caprae_CG		S. caprae_CG	JMUB145_1150	1	JMUB590_1149	1	SERP1315	0.8333	S. epidermidis_CG	JMUB0001_1013	0.895	S. capitis_CG
CDS	1163733	1165394	+	JMUB898_1144		spore cortex protein homolog	S. epidermidis-S. capitis-S. caprae_CG		S. caprae_CG	JMUB145_1151	0.9982	JMUB590_1150	0.9982	SERP1313	0.8897	S. epidermidis_CG	JMUB0001_1014	0.9439	S. capitis_CG
CDS	1165391	1166083	+	JMUB898_1145		pseudouridine synthase	S. epidermidis-S. capitis-S. caprae_CG		S. caprae_CG	JMUB145_1152	1	JMUB590_1151	1	SERP1312	0.7478	S. epidermidis_CG	JMUB0001_1015	0.8341	S. capitis_CG
CDS	1166105	1166530	+	JMUB898_1146		hypothetical protein	S. epidermidis-S. capitis-S. caprae_CG		S. caprae_CG	JMUB145_1153	1	JMUB590_1152	1	SERP1311	0.7518	S. epidermidis_CG	JMUB0001_1016	0.95	S. capitis_CG
CDS	1166793	1168202	+	JMUB898_1147		putative dipeptidase	S. epidermidis-S. capitis-S. caprae_CG		S. caprae_CG	JMUB145_1154	1	JMUB590_1153	1	SERP1310	0.8721	S. epidermidis_CG	JMUB0001_1017	0.92	S. capitis_CG
CDS	1168206	1169054	+	JMUB898_1148	dat	D-alanine aminotransferase	S. epidermidis-S. caprae_CG		S. caprae_CG	JMUB145_1155	1	JMUB590_1154	1	SERP1309	0.8511	S. epidermidis_CG	JMUB0001_1019	0.9397
CDS	1169455	1170246	+	JMUB898_1149		kanamycin kinase	S. epidermidis-S. capitis-S. caprae_CG		S. caprae_CG	JMUB145_1156	1	JMUB590_1155	1	SERP1308	0.9316	S. epidermidis_CG	JMUB0001_1020	0.9734	S. capitis_CG
CDS	1170259	1170903	+	JMUB898_1150	trmB	tRNA (guanine-N(7)-)-methyltransferase	S. epidermidis-S. capitis-S. caprae_CG		S. caprae_CG	JMUB145_1157	1	JMUB590_1156	1	SERP1307	0.9252	S. epidermidis_CG	JMUB0001_1021	0.9346	S. capitis_CG
CDS	1171269	1172090	+	JMUB898_1151		metallo-beta-lactamase domain protein	S. capitis-S. caprae_CG		S. caprae_CG	JMUB145_1158	1	JMUB590_1157	1				JMUB0001_1022	0.8864	S. capitis_CG
CDS	1172167	1172481	-	JMUB898_1152		hypothetical protein	S. epidermidis-S. capitis-S. caprae_CG		S. caprae_CG	JMUB145_1159	1	JMUB590_1158	1	SERP1306	0.6346	S. epidermidis_CG	JMUB0001_1023	0.7019	S. capitis_CG
CDS	1172567	1173643	+	JMUB898_1153		endo-1,4-beta-glucanase homolog	S. epidermidis-S. capitis-S. caprae_CG		S. caprae_CG	JMUB145_1160	1	JMUB590_1159	1	SERP1305	0.8464	S. epidermidis_CG	JMUB0001_1024	0.8911	S. capitis_CG
CDS	1173656	1173967	+	JMUB898_1154		thioredoxin domain protein	S. epidermidis-S. capitis-S. caprae_CG		S. caprae_CG	JMUB145_1161	1	JMUB590_1160	1	SERP1304	0.8155	S. epidermidis_CG	JMUB0001_1025	0.8058	S. capitis_CG
CDS	1174082	1174942	+	JMUB898_1155		hypothetical protein	S. epidermidis-S. capitis-S. caprae_CG		S. caprae_CG	JMUB145_1162	1	JMUB590_1161	1	SERP1303	0.8683	S. epidermidis_CG	JMUB0001_1026	0.9228	S. capitis_CG
CDS	1174962	1175558	+	JMUB898_1156		phenylalanyl-tRNA synthetase homolog	S. epidermidis-S. capitis-S. caprae_CG		S. caprae_CG	JMUB145_1163	1	JMUB590_1162	1	SERP1302	0.7929	S. epidermidis_CG	JMUB0001_1027	0.8687	S. capitis_CG
CDS	1175579	1179292	+	JMUB898_1157		DNA translocase stage III sporulation prot	S. epidermidis-S. capitis-S. caprae_CG		S. caprae_CG	JMUB145_1164	0.9992	JMUB590_1163	0.9992	SERP1301	0.6184	S. epidermidis_CG	JMUB0001_1028	0.6802	S. capitis_CG
CDS	1179313	1180626	+	JMUB898_1158	murC	UDP-N-acetylmuramate--L-alanine ligase	S. epidermidis-S. capitis-S. caprae_CG		S. caprae_CG	JMUB145_1165	1	JMUB590_1164	1	SERP1300	0.9153	S. epidermidis_CG	JMUB0001_1029	0.9314	S. capitis_CG
CDS	1180700	1181224	+	JMUB898_1159		hypothetical protein	S. epidermidis-S. capitis-S. caprae_CG		S. caprae_CG	JMUB145_1166	1	JMUB590_1165	1	SERP1299	0.908	S. epidermidis_CG	JMUB0001_1030	0.9483	S. capitis_CG
CDS	1181301	1182935	+	JMUB898_1160		hypothetical protein	S. epidermidis-S. capitis-S. caprae_CG		S. caprae_CG	JMUB145_1167	1	JMUB590_1166	1	SERP1298	0.3765	S. epidermidis_CG	JMUB0001_1031	0.6961	S. capitis_CG
CDS	1183213	1184304	+	JMUB898_1161		chorismate mutase homolog	S. epidermidis-S. capitis-S. caprae_CG		S. caprae_CG	JMUB145_1168	1	JMUB590_1167	1	SERP1297	0.9669	S. epidermidis_CG	JMUB0001_1032	0.9697	S. capitis_CG
CDS	1184607	1185596	+	JMUB898_1162	ccpA	catabolite control protein A	S. epidermidis-S. capitis-S. caprae_CG		S. caprae_CG	JMUB145_1169	1	JMUB590_1168	1	SERP1296	0.8875	S. epidermidis_CG	JMUB0001_1033	0.9665	S. capitis_CG
CDS	1185737	1186912	-	JMUB898_1163	acuC	acetoin utilization protein acuC	S. capitis-S. caprae_CG		S. caprae_CG	JMUB145_1170	1	JMUB590_1169	1				JMUB0001_1034	0.8586	S. capitis_CG
CDS	1187042	1187674	-	JMUB898_1164	acuA	acetoin dehydrogenase homolog	S. capitis-S. caprae_CG		S. caprae_CG	JMUB145_1171	1	JMUB590_1170	1				JMUB0001_1035	0.8524	S. capitis_CG
CDS	1187845	1189554	+	JMUB898_1165	acsA	acetyl-CoA synthetase	S. capitis-S. caprae_CG		S. caprae_CG	JMUB145_1172	0.9982	JMUB590_1171	0.9982				JMUB0001_1036	0.9209	S. capitis_CG
CDS	1189861	1191528	+	JMUB898_1166	fhs	formate--tetrahydrofolate ligase	S. epidermidis-S. capitis-S. caprae_CG		S. caprae_CG	JMUB145_1173	1	JMUB590_1172	1	SERP1295	0.8757	S. epidermidis_CG	JMUB0001_1037	0.9351	S. capitis_CG
CDS	1191611	1192525	-	JMUB898_1167	sgtA	probable transglycosylase	S. epidermidis-S. capitis-S. caprae_CG		S. caprae_CG	JMUB145_1174	1	JMUB590_1173	1	SERP1294	0.7285	S. epidermidis_CG	JMUB0001_1038	0.8191	S. capitis_CG
CDS	1192995	1194257	+	JMUB898_1168	tyrS	tyrosyl-tRNA synthetase	S. epidermidis-S. capitis-S. caprae_CG		S. caprae_CG	JMUB145_1175	1	JMUB590_1174	1	SERP1293	0.9357	S. epidermidis_CG	JMUB0001_1039	0.981	S. capitis_CG
CDS	1194339	1194803	+	JMUB898_1169		putative transcriptional regulator	S. capitis-S. caprae_CG		S. caprae_CG	JMUB145_1176	1	JMUB590_1175	1				JMUB0001_1040	0.8961	S. capitis_CG
CDS	1194941	1196359	+	JMUB898_1170		multidrug resistance protein B	S. capitis-S. caprae_CG		S. caprae_CG	JMUB145_1177	1	JMUB590_1176	1				JMUB0001_1041	0.9002	S. capitis_CG
CDS	1196515	1197765	-	JMUB898_1171		Similar to serine proteinase Do	S. epidermidis-S. capitis-S. caprae_CG		S. caprae_CG	JMUB145_1178	0.9976	JMUB590_1177	0.9976	SERP1292	0.8225	S. epidermidis_CG	JMUB0001_1042	0.92	S. capitis_CG
CDS	1197981	1198598	+	JMUB898_1172		acylglycerol-3-phosphate O-acyltransfera homolog	S. epidermidis-S. capitis-S. caprae_CG		S. caprae_CG	JMUB145_1179	1	JMUB590_1178	1	SERP1291	0.8976	S. epidermidis_CG	JMUB0001_1043	0.9561	S. capitis_CG
CDS	1199032	1200471	+	JMUB898_1173	ptaA	PTS system, N-acetylglucosamine-specific II ABCcomponent	S. epidermidis-S. capitis-S. caprae_CG		S. caprae_CG	JMUB145_1180	0.9979	JMUB590_1179	0.9979	SERP1290	0.8347	S. epidermidis_CG	JMUB0001_1044	0.9602	S. capitis_CG
CDS	1200599	1201726	+	JMUB898_1174		HAD superfamily hydrolase	S. epidermidis-S. capitis-S. caprae_CG		S. caprae_CG	JMUB145_1181	1	JMUB590_1180	1	SERP1289	0.7147	S. epidermidis_CG	JMUB0001_1045	0.8747	S. capitis_CG
CDS	1201965	1203560	-	JMUB898_1175	serA	D-3-phosphoglycerate dehydrogenase	S. epidermidis-S. capitis-S. caprae_CG		S. caprae_CG	JMUB145_1182	1	JMUB590_1181	1	SERP1288	0.8475	S. epidermidis_CG	JMUB0001_1046	0.8889	S. capitis_CG
CDS	1203550	1204713	-	JMUB898_1176		putative transaminase	S. epidermidis-S. capitis-S. caprae_CG		S. caprae_CG	JMUB145_1183	1	JMUB590_1182	1	SERP1287	0.8243	S. epidermidis_CG	JMUB0001_1047	0.8966	S. capitis_CG
CDS	1204841	1205281	-	JMUB898_1177		OsmC/Ohr family protein	S. epidermidis-S. capitis-S. caprae_CG		S. caprae_CG	JMUB145_1184	1	JMUB590_1183	1	SERP1286	0.6849	S. epidermidis_CG	JMUB0001_1048	0.7671	S. capitis_CG
CDS	1205359	1206105	+	JMUB898_1178		glycerophosphoryl diester phosphodiesterase	S. epidermidis-S. capitis-S. caprae_CG		S. caprae_CG	JMUB145_1185	0.996	JMUB590_1184	0.996	SERP1285	0.7702	S. epidermidis_CG	JMUB0001_1049	0.8548	S. capitis_CG
CDS	1206273	1206875	-	JMUB898_1179	rpsD	30S ribosomal protein S4	S. epidermidis-S. capitis-S. caprae_CG		S. caprae_CG	JMUB145_1186	1	JMUB590_1185	1	SERP1284	0.985	S. epidermidis_CG	JMUB0001_1050	0.99	S. capitis_CG
CDS	1207096	1207563	-	JMUB898_1180		GAF domain-containing protein	S. epidermidis-S. capitis-S. caprae_CG		S. caprae_CG	JMUB145_1187	1	JMUB590_1186	1	SERP1282	0.7987	S. epidermidis_CG	JMUB0001_1051	0.8182	S. capitis_CG
CDS	1207700	1209394	+	JMUB898_1181	ezrA	septation ring formation regulator EzrA	S. epidermidis-S. capitis-S. caprae_CG		S. caprae_CG	JMUB145_1188	1	JMUB590_1187	1	SERP1281	0.9184	S. epidermidis_CG	JMUB0001_1052	0.9429	S. capitis_CG
CDS	1209581	1210720	+	JMUB898_1182		iron-sulfur cofactor synthesis protein homolog	S. epidermidis-S. capitis-S. caprae_CG		S. caprae_CG	JMUB145_1189	1	JMUB590_1188	1	SERP1280	0.7573	S. epidermidis_CG	JMUB0001_1053	0.7995	S. capitis_CG
CDS	1210720	1211943	+	JMUB898_1183	thiI	probable tRNA sulfurtransferase	S. epidermidis-S. capitis-S. caprae_CG		S. caprae_CG	JMUB145_1190	1	JMUB590_1189	1	SERP1279	0.8329	S. epidermidis_CG	JMUB0001_1054	0.887	S. capitis_CG
CDS	1212001	1212777	+	JMUB898_1184		hypothetical protein	S. epidermidis-S. capitis-S. caprae_CG		S. caprae_CG	JMUB145_1191	1	JMUB590_1190	1	SERP1278	0.7598	S. epidermidis_CG	JMUB0001_1055	0.8405	S. capitis_CG
CDS	1212977	1213471	+	JMUB898_1185	tpx	thiol peroxidase	S. epidermidis-S. capitis-S. caprae_CG		S. caprae_CG	JMUB145_1192	1	JMUB590_1191	1	SERP1277	0.8537	S. epidermidis_CG	JMUB0001_1056	0.878	S. capitis_CG
CDS	1213599	1214546	+	JMUB898_1186		adenine-specific DNA methylase	S. epidermidis-S. capitis-S. caprae_CG		S. caprae_CG	JMUB145_1193	0.9968	JMUB590_1192	0.9968	SERP1276	0.8885	S. epidermidis_CG	JMUB0001_1057	0.9586	S. capitis_CG
CDS	1214636	1215883	+	JMUB898_1187	ackA	acetate kinase homolog	S. epidermidis-S. capitis-S. caprae_CG		S. caprae_CG	JMUB145_1194	0.9976	JMUB590_1193	0.9976	SERP1275	0.9041	S. epidermidis_CG	JMUB0001_1058	0.9565	S. capitis_CG
CDS	1216123	1216623	-	JMUB898_1188		hypothetical protein	S. epidermidis-S. capitis-S. caprae_CG		S. caprae_CG	JMUB145_1195	1	JMUB590_1194	1	SERP1273	0.9458	S. epidermidis_CG	JMUB0001_1059	0.994	S. capitis_CG
CDS	1216766	1217884	+	JMUB898_1189		alanine dehydrogenase	S. epidermidis-S. capitis-S. caprae_CG		S. caprae_CG	JMUB145_1196	1	JMUB590_1195	1	SERP1272	0.8811	S. epidermidis_CG	JMUB0001_1060	0.9704	S. capitis_CG
CDS	1217931	1218986	-	JMUB898_1190		Xaa-Pro dipeptidase homolog	S. epidermidis-S. capitis-S. caprae_CG		S. caprae_CG	JMUB145_1197	1	JMUB590_1196	1	SERP1271	0.8348	S. epidermidis_CG	JMUB0001_1061	0.9003	S. capitis_CG
CDS	1219157	1219846	+	JMUB898_1191		putative metal-dependent hydrolase	S. epidermidis-S. capitis-S. caprae_CG		S. caprae_CG	JMUB145_1198	1	JMUB590_1197	1	SERP1270	0.9389	S. epidermidis_CG	JMUB0001_1062	0.9651	S. capitis_CG
CDS	1219936	1220349	-	JMUB898_1192		universal stress protein	S. epidermidis-S. capitis-S. caprae_CG		S. caprae_CG	JMUB145_1199	1	JMUB590_1198	1	SERP1269	0.8394	S. epidermidis_CG	JMUB0001_1063	0.9489	S. capitis_CG
CDS	1220557	1221855	+	JMUB898_1193		putative CBS domain protein	S. epidermidis-S. capitis-S. caprae_CG		S. caprae_CG	JMUB145_1200	0.9977	JMUB590_1199	1	SERP1268	0.8565	S. epidermidis_CG	JMUB0001_1064	0.9375	S. capitis_CG
CDS	1221892	1222830	+	JMUB898_1194		putative bifunctional oligoribonuclease and PAP phosphatase NrnA	S. epidermidis-S. capitis-S. caprae_CG		S. caprae_CG	JMUB145_1201	1	JMUB590_1200	1	SERP1267	0.7885	S. epidermidis_CG	JMUB0001_1065	0.8686	S. capitis_CG
CDS	1222860	1226069	+	JMUB898_1195	dnaE	DNA polymerase III subunit alpha	S. epidermidis-S. capitis-S. caprae_CG		S. caprae_CG	JMUB145_1202	1	JMUB590_1201	1	SERP1266	0.7699	S. epidermidis_CG	JMUB0001_1066	0.8672	S. capitis_CG
CDS	1226383	1227612	+	JMUB898_1196		malate dehydrogenase homolog	S. epidermidis-S. capitis-S. caprae_CG		S. caprae_CG	JMUB145_1203	0.9951	JMUB590_1202	0.9951	SERP1265	0.8729	S. epidermidis_CG	JMUB0001_1067	0.9438	S. capitis_CG
CDS	1227720	1228577	+	JMUB898_1197	accD	acetyl-CoA carboxylase carboxyl transferase subunit beta	S. epidermidis-S. capitis-S. caprae_CG		S. caprae_CG	JMUB145_1204	1	JMUB590_1203	1	SERP1264	0.9401	S. epidermidis_CG	JMUB0001_1068	0.9719	S. capitis_CG
CDS	1228577	1229521	+	JMUB898_1198	accA	acetyl-CoA carboxylase carboxyl transferase subunit alpha	S. epidermidis-S. capitis-S. caprae_CG		S. caprae_CG	JMUB145_1205	0.9968	JMUB590_1204	0.9968	SERP1263	0.8758	S. epidermidis_CG	JMUB0001_1069	0.9395	S. capitis_CG
CDS	1229700	1230668	+	JMUB898_1199	pfkA	6-phosphofructokinase	S. epidermidis-S. capitis-S. caprae_CG		S. caprae_CG	JMUB145_1206	1	JMUB590_1205	1	SERP1262	0.9379	S. epidermidis_CG	JMUB0001_1070	0.9845	S. capitis_CG
CDS	1230689	1232446	+	JMUB898_1200	pyk	pyruvate kinase	S. epidermidis-S. capitis-S. caprae_CG		S. caprae_CG	JMUB145_1207	0.9983	JMUB590_1206	0.9983	SERP1261	0.9556	S. epidermidis_CG	JMUB0001_1071	0.9846	S. capitis_CG
CDS	1232617	1233972	-	JMUB898_1201	aapA	D-serine/D-alanine/glycine transporter	S. epidermidis-S. capitis-S. caprae_CG		S. caprae_CG	JMUB145_1208	1	JMUB590_1207	1	SERP1260	0.918	S. epidermidis_CG	JMUB0001_1072	0.9645	S. capitis_CG
CDS	1234322	1235440	+	JMUB898_1202	citZ	citrate synthase II	S. epidermidis-S. capitis-S. caprae_CG		S. caprae_CG	JMUB145_1209	1	JMUB590_1208	1	SERP1258	0.9274	S. epidermidis_CG	JMUB0001_1073	0.9624	S. capitis_CG
CDS	1235495	1236763	+	JMUB898_1203	icd	isocitrate dehydrogenase [NADP]	S. epidermidis-S. capitis-S. caprae_CG		S. caprae_CG	JMUB145_1210	1	JMUB590_1209	1	SERP1257	0.9668	S. epidermidis_CG	JMUB0001_1074	0.9953	S. capitis_CG
CDS	1237034	1237744	+	JMUB898_1204	phoP	alkaline phosphatase synthesis transcriptional regulatory protein	S. epidermidis-S. capitis-S. caprae_CG		S. caprae_CG	JMUB145_1211	1	JMUB590_1210	1	SERP1256	0.9534	S. epidermidis_CG	JMUB0001_1075	0.9873	S. capitis_CG
CDS	1237744	1239441	+	JMUB898_1205	phoR	alkaline phosphatase synthesis sensor protein	S. epidermidis-S. capitis-S. caprae_CG		S. caprae_CG	JMUB145_1212	0.9982	JMUB590_1211	0.9982	SERP1255	0.8387	S. epidermidis_CG	JMUB0001_1076	0.9292	S. capitis_CG
CDS	1239662	1242292	+	JMUB898_1206	polA	DNA polymerase I	S. capitis-S. caprae_CG		S. caprae_CG	JMUB145_1213	1	JMUB590_1212	1	SERP1254	0.8687		JMUB0001_1077	0.9121	S. capitis_CG
CDS	1242308	1243180	+	JMUB898_1207		hypothetical protein, similar to formamidopyrimidine-DNA glycosylase	S. epidermidis-S. capitis-S. caprae_CG		S. caprae_CG	JMUB145_1214	1	JMUB590_1213	1	SERP1253	0.769	S. epidermidis_CG	JMUB0001_1078	0.8621	S. capitis_CG
CDS	1243196	1243807	+	JMUB898_1208	coaE	dephospho-CoA kinase	S. epidermidis-S. capitis-S. caprae_CG		S. caprae_CG	JMUB145_1215	1	JMUB590_1214	1	SERP1252	0.86	S. epidermidis_CG	JMUB0001_1079	0.9095	S. capitis_CG
CDS	1244015	1245040	+	JMUB898_1209	gapA2	glyceraldehyde-3-phosphate dehydrogenase 2	S. epidermidis-S. capitis-S. caprae_CG		S. caprae_CG	JMUB145_1216	1	JMUB590_1215	1	SERP1250	0.8768	S. epidermidis_CG	JMUB0001_1080	0.9619	S. capitis_CG
CDS	1245394	1245861	+	JMUB898_1210	nrdR	transcriptional repressor NrdR	S. epidermidis-S. capitis-S. caprae_CG		S. caprae_CG	JMUB145_1217	1	JMUB590_1216	1	SERP1249	0.9742	S. epidermidis_CG	JMUB0001_1081	0.9871	S. capitis_CG
CDS	1245865	1247253	+	JMUB898_1211	dnaB	chromosome replication initiation/membrane attachment protein	S. epidermidis-S. capitis-S. caprae_CG		S. caprae_CG	JMUB145_1218	1	JMUB590_1217	1	SERP1248	0.7473	S. epidermidis_CG	JMUB0001_1082	0.8355	S. capitis_CG
CDS	1247253	1248173	+	JMUB898_1212	dnaI	primosomal protein	S. epidermidis-S. capitis-S. caprae_CG		S. caprae_CG	JMUB145_1219	1	JMUB590_1218	1	SERP1247	0.866	S. epidermidis_CG	JMUB0001_1083	0.9085	S. capitis_CG
CDS	1248516	1250453	+	JMUB898_1213	thrS	threonyl-tRNA synthetase 1	S. capitis-S. caprae_CG		S. caprae_CG	JMUB145_1220	0.9984	JMUB590_1219	0.9984	SERP1246	0.9271		JMUB0001_1084	0.9798	S. capitis_CG
CDS	1250905	1252404	+	JMUB898_1214	lysP	lysine-specific permease	S. epidermidis-S. capitis-S. caprae_CG		S. caprae_CG	JMUB145_1221	1	JMUB590_1220	1	SERP1245	0.9499	S. epidermidis_CG	JMUB0001_1085	0.9559	S. capitis_CG
CDS	1252616	1253143	+	JMUB898_1215	infC	translation initiation factor IF-3	S. epidermidis-S. capitis-S. caprae_CG		S. caprae_CG	JMUB145_1222	1	JMUB590_1221	1	SERP1244	0.9771	S. epidermidis_CG	JMUB0001_1086	0.9543	S. capitis_CG
CDS	1253171	1253371	+	JMUB898_1216	rpmI	50S ribosomal protein L35	S. epidermidis-S. capitis-S. caprae_CG		S. caprae_CG	JMUB145_1223	1	JMUB590_1222	1	SERP1243	1	S. epidermidis_CG	JMUB0001_1087	1	S. capitis_CG
CDS	1253411	1253767	+	JMUB898_1217	rplT	50S ribosomal protein L20	S. epidermidis-S. capitis-S. caprae_CG		S. caprae_CG	JMUB145_1224	1	JMUB590_1223	1	SERP1242	0.9746	S. epidermidis_CG	JMUB0001_1088	0.9746	S. capitis_CG
CDS	1253897	1254505	+	JMUB898_1218		hypothetical protein	S. capitis-S. caprae_CG		S. caprae_CG	JMUB145_1225	1	JMUB590_1224	1	SERP1241	0.8663		JMUB0001_1089	0.9455	S. capitis_CG
CDS	1254525	1255448	+	JMUB898_1219		hypothetical protein	S. epidermidis-S. capitis-S. caprae_CG		S. caprae_CG	JMUB145_1226	1	JMUB590_1225	1	SERP1240	0.6634	S. epidermidis_CG	JMUB0001_1090	0.7883	S. capitis_CG
CDS	1255613	1256914	+	JMUB898_1220	tig	trigger factor, prolyl isomerase	S. epidermidis-S. capitis-S. caprae_CG		S. caprae_CG	JMUB145_1227	1	JMUB590_1226	1	SERP1239	0.9307	S. epidermidis_CG	JMUB0001_1091	0.9746	S. capitis_CG
CDS	1257122	1258384	+	JMUB898_1221	clpX	ATP-dependent protease, ATP-binding subunit ClpX	S. epidermidis-S. capitis-S. caprae_CG		S. caprae_CG	JMUB145_1228	0.9976	JMUB590_1227	1	SERP1238	0.9762	S. epidermidis_CG	JMUB0001_1092	0.9857	S. capitis_CG
CDS	1258540	1259127	+	JMUB898_1222		probable GTP-binding protein EngB	S. epidermidis-S. capitis-S. caprae_CG		S. caprae_CG	JMUB145_1229	1	JMUB590_1228	1	SERP1237	0.8689	S. epidermidis_CG	JMUB0001_1093	0.9077	S. capitis_CG
CDS	1259320	1260666	+	JMUB898_1223	hemA	glutamyl-tRNA reductase	S. epidermidis-S. capitis-S. caprae_CG		S. caprae_CG	JMUB145_1230	0.9978	JMUB590_1229	0.9978	SERP1236	0.9085	S. epidermidis_CG	JMUB0001_1094	0.9621	S. capitis_CG
CDS	1261009	1261500	+	JMUB898_1224	hemX	HemA concentration negative effector	S. epidermidis-S. capitis-S. caprae_CG		S. caprae_CG	JMUB145_1231	1	JMUB590_1230	1	SERP1235	0.821	S. epidermidis_CG	JMUB0001_1095	0.8951	S. capitis_CG
CDS	1261677	1262603	+	JMUB898_1225	hemC	porphobilinogen deaminase	S. epidermidis-S. capitis-S. caprae_CG		S. caprae_CG	JMUB145_1232	1	JMUB590_1231	1	SERP1234	0.8856	S. epidermidis_CG	JMUB0001_1096	0.9383	S. capitis_CG
CDS	1262636	1263319	+	JMUB898_1226	hemD	uroporphyrinogen III synthase	S. epidermidis-S. capitis-S. caprae_CG		S. caprae_CG	JMUB145_1233	1	JMUB590_1232	1	SERP1233	0.6814	S. epidermidis_CG	JMUB0001_1097	0.793	S. capitis_CG
CDS	1263309	1264283	+	JMUB898_1227	hemB	delta-aminolevulinic acid dehydratase	S. epidermidis-S. capitis-S. caprae_CG		S. caprae_CG	JMUB145_1234	1	JMUB590_1233	1	SERP1232	0.9537	S. epidermidis_CG	JMUB0001_1098	0.9722	S. capitis_CG
CDS	1264312	1265595	+	JMUB898_1228	hemL1	glutamate-1-semialdehyde 2,1-aminomutase	S. epidermidis-S. capitis-S. caprae_CG		S. caprae_CG	JMUB145_1235	1	JMUB590_1234	1	SERP1231	0.9532	S. epidermidis_CG	JMUB0001_1099	0.9696	S. capitis_CG
CDS	1265770	1266843	+	JMUB898_1229		ammonia monooxygenase	S. epidermidis-S. capitis-S. caprae_CG		S. caprae_CG	JMUB145_1236	1	JMUB590_1235	1	SERP1230	0.7447	S. epidermidis_CG	JMUB0001_1100	0.8385	S. capitis_CG
CDS	1267014	1267574	-	JMUB898_1230	tag	DNA-3-methyladenine glycosylase I	S. epidermidis-S. capitis-S. caprae_CG		S. caprae_CG	JMUB145_1237	1	JMUB590_1236	1	SERP1229	0.8	S. epidermidis_CG	JMUB0001_1101	0.8871	S. capitis_CG
CDS	1267919	1270549	+	JMUB898_1231	valS	valine-tRNA ligase	S. epidermidis-S. capitis-S. caprae_CG		S. caprae_CG	JMUB145_1238	1	JMUB590_1237	1	SERP1228	0.9326	S. epidermidis_CG	JMUB0001_1102	0.9589	S. capitis_CG
CDS	1270560	1271825	+	JMUB898_1232	folC	folylpolyglutamate synthase	S. epidermidis-S. capitis-S. caprae_CG		S. caprae_CG	JMUB145_1239	1	JMUB590_1238	1	SERP1227	0.8812	S. epidermidis_CG	JMUB0001_1103	0.9311	S. capitis_CG
CDS	1272010	1272720	+	JMUB898_1233		Bacterial peptidase A24, N-terminal domain protein	S. epidermidis-S. caprae_CG		S. caprae_CG	JMUB145_1240	1	JMUB590_1239	1	SERP1226	0.5678	S. epidermidis_CG
CDS	1272717	1273271	+	JMUB898_1234	radC	DNA repair protein RadC	S. epidermidis-S. capitis-S. caprae_CG		S. caprae_CG	JMUB145_1241	1	JMUB590_1240	1	SERP1225	0.8261	S. epidermidis_CG	JMUB0001_1104	0.9022	S. capitis_CG
CDS	1273390	1274475	+	JMUB898_1235	tnpA	transposase A for Tn554		Tn554						SERP2506	1		JMUB0001_1105	1
CDS	1274472	1276364	+	JMUB898_1236	tnpB	transposase B for Tn554		Tn554						SERP2507	1		JMUB0001_1106	1
CDS	1276371	1276748	+	JMUB898_1237	tnpC	transposase C for Tn554		Tn554						SERP2508	1		JMUB0001_1107	1
CDS	1276899	1277681	+	JMUB898_1238	ant(9)	ant(9); aminoglycoside 9-adenylyltransferase		Tn554						SERP2509	1		JMUB0001_1108	1
CDS	1277807	1278538	-	JMUB898_1239	ermA	rRNA methylase ErmA		Tn554						SERP2510	1		JMUB0001_1109	1
CDS	1279047	1279709	+	JMUB898_1240		hypothetical protein		Tn554						SERP2512	1		JMUB0001_1110	1
CDS	1280210	1280392	-	JMUB898_1241		hypothetical protein	S. epidermidis-S. caprae_CG		S. caprae_CG	JMUB145_1242	1	JMUB590_1247	1	SERP1216	0.8372	S. epidermidis_CG
CDS	1280553	1281038	+	JMUB898_1242		hypothetical protein	S. epidermidis-S. capitis-S. caprae_CG		S. caprae_CG	JMUB145_1243	1	JMUB590_1248	1	SERP1215	0.6625	S. epidermidis_CG	JMUB0001_1112	0.8375	S. capitis_CG
CDS	1281127	1281270	+	JMUB898_1243		hypothetical protein	S. epidermidis-S. caprae_CG		S. caprae_CG	JMUB145_1244	1	JMUB590_1249	1	SERP1214	1	S. epidermidis_CG	JMUB0001_1113	0.8936
CDS	1281502	1282344	+	JMUB898_1244		putative rod shape-determining protein MreC	S. epidermidis-S. capitis-S. caprae_CG		S. caprae_CG	JMUB145_1245	1	JMUB590_1250	1	SERP1213	0.8375	S. epidermidis_CG	JMUB0001_1114	0.9536	S. capitis_CG
CDS	1282344	1282874	+	JMUB898_1245		putative cell shape determinant MreD	S. epidermidis-S. capitis-S. caprae_CG		S. caprae_CG	JMUB145_1246	1	JMUB590_1251	1	SERP1212	0.8208	S. epidermidis_CG	JMUB0001_1115	0.8555	S. capitis_CG
CDS	1283014	1283322	+	JMUB898_1246	rplU	50S ribosomal protein L21	S. epidermidis-S. capitis-S. caprae_CG		S. caprae_CG	JMUB145_1247	1	JMUB590_1252	1	SERP1211	0.9706	S. epidermidis_CG	JMUB0001_1116	0.9804	S. capitis_CG
CDS	1283327	1283647	+	JMUB898_1247		YsxB like protein	S. epidermidis-S. capitis-S. caprae_CG		S. caprae_CG	JMUB145_1248	1	JMUB590_1253	1	SERP1210	0.9245	S. epidermidis_CG	JMUB0001_1117	0.9811	S. capitis_CG
CDS	1283659	1283943	+	JMUB898_1248	rpmA	50S ribosomal protein L27	S. epidermidis-S. capitis-S. caprae_CG		S. caprae_CG	JMUB145_1249	1	JMUB590_1254	1	SERP1209	1	S. epidermidis_CG	JMUB0001_1118	1	S. capitis_CG
CDS	1284090	1285382	+	JMUB898_1249	obg	GTPase Obg	S. epidermidis-S. capitis-S. caprae_CG		S. caprae_CG	JMUB145_1250	0.9977	JMUB590_1255	0.9977	SERP1208	0.9186	S. epidermidis_CG	JMUB0001_1119	0.9581	S. capitis_CG
CDS	1285394	1285849	+	JMUB898_1250		ACT domain-containing protein PheB	S. epidermidis-S. capitis-S. caprae_CG		S. caprae_CG	JMUB145_1251	1	JMUB590_1256	1	SERP1207	0.8344	S. epidermidis_CG	JMUB0001_1120	0.9338	S. capitis_CG
CDS	1285861	1286463	+	JMUB898_1251	ruvA	Holliday junction ATP-dependent DNA helicase RuvA	S. epidermidis-S. capitis-S. caprae_CG		S. caprae_CG	JMUB145_1252	1	JMUB590_1257	1	SERP1206	0.855	S. epidermidis_CG	JMUB0001_1121	0.895	S. capitis_CG
CDS	1286498	1287502	+	JMUB898_1252	ruvB	Holliday junction ATP-dependent DNA helicase RuvB	S. epidermidis-S. capitis-S. caprae_CG		S. caprae_CG	JMUB145_1253	1	JMUB590_1258	1	SERP1205	0.9401	S. epidermidis_CG	JMUB0001_1122	0.9611	S. capitis_CG
CDS	1287504	1288529	+	JMUB898_1253	queA	S-adenosylmethionine:tRNA ribosyltransferase-isomerase	S. epidermidis-S. capitis-S. caprae_CG		S. caprae_CG	JMUB145_1254	0.9971	JMUB590_1259	1	SERP1204	0.871	S. epidermidis_CG	JMUB0001_1123	0.9443	S. capitis_CG
CDS	1288550	1289689	+	JMUB898_1254	tgt	queuine tRNA-ribosyltransferase	S. epidermidis-S. capitis-S. caprae_CG		S. caprae_CG	JMUB145_1255	1	JMUB590_1260	1	SERP1203	0.9472	S. epidermidis_CG	JMUB0001_1124	0.9736	S. capitis_CG
CDS	1289705	1289968	+	JMUB898_1255		preprotein translocase, YajC subunit	S. epidermidis-S. capitis-S. caprae_CG		S. caprae_CG	JMUB145_1256	1	JMUB590_1261	1	SERP1202	0.7882	S. epidermidis_CG	JMUB0001_1125	0.954	S. capitis_CG
CDS	1290400	1292691	+	JMUB898_1256	secF	protein-export membrane protein SecDF	S. epidermidis-S. capitis-S. caprae_CG		S. caprae_CG	JMUB145_1257	1	JMUB590_1262	1	SERP1201	0.9017	S. epidermidis_CG	JMUB0001_1126	0.9384	S. capitis_CG
CDS	1292828	1295101	+	JMUB898_1257		hypothetical protein, similar to single-strand DNA-specific exonuclease	S. epidermidis-S. capitis-S. caprae_CG		S. caprae_CG	JMUB145_1258	1	JMUB590_1263	1	SERP1199	0.745	S. epidermidis_CG	JMUB0001_1127	0.8454	S. capitis_CG
CDS	1295120	1295638	+	JMUB898_1258	apt	adenine phosphoribosyl transferase	S. epidermidis-S. capitis-S. caprae_CG		S. caprae_CG	JMUB145_1259	1	JMUB590_1264	1	SERP1198	0.9244	S. epidermidis_CG	JMUB0001_1128	0.9826	S. capitis_CG
CDS	1296198	1298387	+	JMUB898_1259	relA	GTP pyrophosphokinase	S. epidermidis-S. capitis-S. caprae_CG		S. caprae_CG	JMUB145_1260	1	JMUB590_1265	1	SERP1196	0.9602	S. epidermidis_CG	JMUB0001_1129	0.9849	S. capitis_CG
CDS	1298401	1298853	+	JMUB898_1260		D-tyrosyl-tRNA(Tyr) deacylase	S. epidermidis-S. capitis-S. caprae_CG		S. caprae_CG	JMUB145_1261	1	JMUB590_1266	1	SERP1195	0.8467	S. epidermidis_CG	JMUB0001_1130	0.9	S. capitis_CG
CDS	1298850	1299725	+	JMUB898_1261	lytH	probable cell wall amidase LytH	S. epidermidis-S. capitis-S. caprae_CG		S. caprae_CG	JMUB145_1262	1	JMUB590_1267	1	SERP1194	0.8797	S. epidermidis_CG	JMUB0001_1131	0.9347	S. capitis_CG
CDS	1300116	1301378	+	JMUB898_1262	hisS	histidyl-tRNA synthetase	S. epidermidis-S. capitis-S. caprae_CG		S. caprae_CG	JMUB145_1263	1	JMUB590_1268	1	SERP1193	0.8831	S. epidermidis_CG	JMUB0001_1132	0.9405	S. capitis_CG
CDS	1301394	1303160	+	JMUB898_1263	aspS	aspartyl-tRNA synthetase	S. epidermidis-S. capitis-S. caprae_CG		S. caprae_CG	JMUB145_1264	1	JMUB590_1269	1	SERP1192	0.9439	S. epidermidis_CG	JMUB0001_1133	0.9694	S. capitis_CG
CDS	1303420	1303569	+	JMUB898_1264		hypothetical protein	S. caprae_CG		S. caprae_CG	JMUB145_1265	1	JMUB590_1270	1
CDS	1303615	1304388	+	JMUB898_1265		hypothetical protein, similar to molybdopterin biosynthesis MoeB protein	S. epidermidis-S. capitis-S. caprae_CG		S. caprae_CG	JMUB145_1266	1	JMUB590_1271	1	SERP1191	0.9533	S. epidermidis_CG	JMUB0001_1134	0.965	S. capitis_CG
CDS	1304500	1305768	-	JMUB898_1266		recombinase RarA	S. epidermidis-S. capitis-S. caprae_CG		S. caprae_CG	JMUB145_1267	1	JMUB590_1272	1	SERP1190	0.9242	S. epidermidis_CG	JMUB0001_1135	0.9787	S. capitis_CG
CDS	1305854	1306276	+	JMUB898_1267		Rrf2 family transcriptional regulator	S. epidermidis-S. capitis-S. caprae_CG		S. caprae_CG	JMUB145_1268	1	JMUB590_1273	1	SERP1189	0.9429	S. epidermidis_CG	JMUB0001_1136	0.9786	S. capitis_CG
CDS	1306413	1306595	+	JMUB898_1268		csbD-like family protein	S. caprae_CG		S. caprae_CG	JMUB145_1269	1	JMUB590_1274	1
CDS	1306626	1306769	+	JMUB898_1269		hypothetical protein	S. epidermidis-S. caprae_CG		S. caprae_CG	JMUB145_1270	1	JMUB590_1275	1	SERP1188	0.9474	S. epidermidis_CG	JMUB0001_1137	0.9574
CDS	1306830	1307825	-	JMUB898_1270		hypothetical protein	S. epidermidis-S. capitis-S. caprae_CG		S. caprae_CG	JMUB145_1273	1	JMUB590_1276	1	SERP1187	0.852	S. epidermidis_CG	JMUB0001_1138	0.9215	S. capitis_CG
CDS	1308084	1309226	+	JMUB898_1271		iron-sulfur cofactor synthesis protein homolog	S. epidermidis-S. capitis-S. caprae_CG		S. caprae_CG	JMUB145_1274	1	JMUB590_1277	0.9974	SERP1186	0.8921	S. epidermidis_CG	JMUB0001_1139	0.9474	S. capitis_CG
CDS	1309226	1310344	+	JMUB898_1272	mnmA	(5-methylaminomethyl-2-thiouridylate)-methyltransferase	S. epidermidis-S. capitis-S. caprae_CG		S. caprae_CG	JMUB145_1275	1	JMUB590_1278	1	SERP1185	0.9516	S. epidermidis_CG	JMUB0001_1140	0.9651	S. capitis_CG
CDS	1310441	1311112	+	JMUB898_1273		hypothetical protein	S. epidermidis-S. capitis-S. caprae_CG		S. caprae_CG	JMUB145_1276	1	JMUB590_1279	1	SERP1184	0.7848	S. epidermidis_CG	JMUB0001_1141	0.8924	S. capitis_CG
CDS	1311114	1313564	+	JMUB898_1274		hypothetical protein, similar to deoxyribonuclease	S. epidermidis-S. capitis-S. caprae_CG		S. caprae_CG	JMUB145_1277	1	JMUB590_1280	1	SERP1183	0.8407	S. epidermidis_CG	JMUB0001_1142	0.9007	S. capitis_CG
CDS	1313913	1316543	+	JMUB898_1275	alaS	alanyl-tRNA synthetase	S. epidermidis-S. capitis-S. caprae_CG		S. caprae_CG	JMUB145_1278	0.9989	JMUB590_1281	0.9989	SERP1182	0.8779	S. epidermidis_CG	JMUB0001_1143	0.9475	S. capitis_CG
CDS	1316607	1316867	+	JMUB898_1276		hypothetical protein	S. epidermidis-S. capitis-S. caprae_CG		S. caprae_CG	JMUB145_1279	1	JMUB590_1282	1	SERP1181	0.9524	S. epidermidis_CG	JMUB0001_1144	0.9651	S. capitis_CG
CDS	1316870	1317298	+	JMUB898_1277		Holliday junction resolvase-like protein	S. epidermidis-S. capitis-S. caprae_CG		S. caprae_CG	JMUB145_1280	1	JMUB590_1283	1	SERP1180	0.9085	S. epidermidis_CG	JMUB0001_1145	0.9648	S. capitis_CG
CDS	1317313	1317639	+	JMUB898_1278		YrzB like protein	S. epidermidis-S. capitis-S. caprae_CG		S. caprae_CG	JMUB145_1281	1	JMUB590_1284	1	SERP1179	0.93	S. epidermidis_CG	JMUB0001_1146	0.9537	S. capitis_CG
CDS	1318025	1318660	+	JMUB898_1279		hypothetical protein, similar to caffeoyl-CoA O-methyltransferase	S. epidermidis-S. capitis-S. caprae_CG		S. caprae_CG	JMUB145_1282	1	JMUB590_1285	1	SERP1178	0.763	S. epidermidis_CG	JMUB0001_1147	0.8863	S. capitis_CG
CDS	1318663	1319586	+	JMUB898_1280		putative protease	S. epidermidis-S. capitis-S. caprae_CG		S. caprae_CG	JMUB145_1283	0.9967	JMUB590_1286	0.9967	SERP1177	0.8893	S. epidermidis_CG	JMUB0001_1148	0.9186	S. capitis_CG
CDS	1319605	1320873	+	JMUB898_1281		putative protease	S. epidermidis-S. capitis-S. caprae_CG		S. caprae_CG	JMUB145_1284	1	JMUB590_1287	1	SERP1176	0.9194	S. epidermidis_CG	JMUB0001_1149	0.9502	S. capitis_CG
CDS	1320875	1321498	+	JMUB898_1282	udk	uridine kinase	S. capitis-S. caprae_CG		S. caprae_CG	JMUB145_1285	1	JMUB590_1288	1	SERP1175	0.9517		JMUB0001_1150	0.9662	S. capitis_CG
CDS	1321527	1322003	+	JMUB898_1283	greA	transcription elongation factor GreA	S. epidermidis-S. capitis-S. caprae_CG		S. caprae_CG	JMUB145_1286	1	JMUB590_1289	1	SERP1174	0.9684	S. epidermidis_CG	JMUB0001_1151	0.9873	S. capitis_CG
CDS	1322467	1323198	+	JMUB898_1284		hypothetical protein	S. epidermidis-S. capitis-S. caprae_CG		S. caprae_CG	JMUB145_1287	1	JMUB590_1290	1	SERP1172	0.7366	S. epidermidis_CG	JMUB0001_1152	0.8189	S. capitis_CG
CDS	1323188	1324192	+	JMUB898_1285		urea amidolyase	S. epidermidis-S. capitis-S. caprae_CG		S. caprae_CG	JMUB145_1288	1	JMUB590_1291	1	SERP1171	0.6907	S. epidermidis_CG	JMUB0001_1153	0.8138	S. capitis_CG
CDS	1324195	1324644	+	JMUB898_1286	aacB	acetyl-CoA carboxylase biotin carboxyl carrier protein	S. epidermidis-S. capitis-S. caprae_CG		S. caprae_CG	JMUB145_1289	1	JMUB590_1292	1	SERP1170	0.6443	S. epidermidis_CG	JMUB0001_1154	0.7815	S. capitis_CG
CDS	1324659	1326020	+	JMUB898_1287	accC	acetyl-CoA carboxylase (biotin carboxylase subunit) accC	S. epidermidis-S. capitis-S. caprae_CG		S. caprae_CG	JMUB145_1290	1	JMUB590_1293	1	SERP1169	0.8761	S. epidermidis_CG	JMUB0001_1155	0.9426	S. capitis_CG
CDS	1326020	1326772	+	JMUB898_1288		hypothetical protein	S. epidermidis-S. capitis-S. caprae_CG		S. caprae_CG	JMUB145_1291	1	JMUB590_1294	1	SERP1168	0.828	S. epidermidis_CG	JMUB0001_1156	0.888	S. capitis_CG
CDS	1326785	1328041	+	JMUB898_1289		hypothetical protein	S. epidermidis-S. capitis-S. caprae_CG		S. caprae_CG	JMUB145_1292	1	JMUB590_1295	1	SERP1167	0.9043	S. epidermidis_CG	JMUB0001_1157	0.9498	S. capitis_CG
CDS	1328348	1329034	+	JMUB898_1290	mtnN	5'-methylthioadenosine/S-adenosylhomocysteinenucl eosidase	S. epidermidis-S. capitis-S. caprae_CG		S. caprae_CG	JMUB145_1293	1	JMUB590_1296	1	SERP1166	0.7982	S. epidermidis_CG	JMUB0001_1158	0.8816	S. capitis_CG
CDS	1329057	1329584	+	JMUB898_1291		similar to hydrolase, haloacid dehalogenase-like family	S. epidermidis-S. capitis-S. caprae_CG		S. caprae_CG	JMUB145_1294	0.9943	JMUB590_1297	0.9943	SERP1165	0.8514	S. epidermidis_CG	JMUB0001_1159	0.9598	S. capitis_CG
CDS	1329585	1330685	+	JMUB898_1292		Similar to GTPase family protein	S. epidermidis-S. capitis-S. caprae_CG		S. caprae_CG	JMUB145_1295	0.9973	JMUB590_1298	0.9973	SERP1164	0.8716	S. epidermidis_CG	JMUB0001_1160	0.9399	S. capitis_CG
CDS	1330700	1331515	+	JMUB898_1293	aroE	shikimate dehydrogenase	S. epidermidis-S. capitis-S. caprae_CG		S. caprae_CG	JMUB145_1296	0.9963	JMUB590_1299	0.9963	SERP1163	0.7239	S. epidermidis_CG	JMUB0001_1161	0.8209	S. capitis_CG
CDS	1331509	1331799	+	JMUB898_1294		RNA binding protein	S. epidermidis-S. capitis-S. caprae_CG		S. caprae_CG	JMUB145_1297	1	JMUB590_1300	1	SERP1162	0.8333	S. epidermidis_CG	JMUB0001_1162	0.8958	S. capitis_CG
CDS	1331799	1332371	+	JMUB898_1295	nadD	nicotinate-nucleotide adenylyltransferase	S. epidermidis-S. capitis-S. caprae_CG		S. caprae_CG	JMUB145_1298	0.9947	JMUB590_1301	0.9947	SERP1161	0.6383	S. epidermidis_CG	JMUB0001_1163	0.7796	S. capitis_CG
CDS	1332358	1332942	+	JMUB898_1296		putative hydrolase HAD superfamily	S. epidermidis-S. capitis-S. caprae_CG		S. caprae_CG	JMUB145_1299	1	JMUB590_1302	1	SERP1160	0.8711	S. epidermidis_CG	JMUB0001_1164	0.9536	S. capitis_CG
CDS	1332943	1333296	+	JMUB898_1297		iojap-related protein	S. epidermidis-S. capitis-S. caprae_CG		S. caprae_CG	JMUB145_1300	1	JMUB590_1303	1	SERP1159	0.8205	S. epidermidis_CG	JMUB0001_1165	0.9573	S. capitis_CG
CDS	1333299	1334018	+	JMUB898_1298		Putative methyltransferase	S. epidermidis-S. capitis-S. caprae_CG		S. caprae_CG	JMUB145_1301	1	JMUB590_1304	1	SERP1158	0.682	S. epidermidis_CG	JMUB0001_1166	0.7824	S. capitis_CG
CDS	1334081	1334767	+	JMUB898_1299	comEA	hypothetical protein, similar to late competence operon required for DNA binding and uptake comEA	S. epidermidis-S. capitis-S. caprae_CG		S. caprae_CG	JMUB145_1302	0.9956	JMUB590_1305	0.9956	SERP1157	0.5129	S. epidermidis_CG	JMUB0001_1167	0.5677	S. capitis_CG
CDS	1334851	1335312	+	JMUB898_1300	comEB	late competence operon required for DNA binding and uptake comEB	S. epidermidis-S. capitis-S. caprae_CG		S. caprae_CG	JMUB145_1303	1	JMUB590_1306	1	SERP1156	0.9671	S. epidermidis_CG	JMUB0001_1168	0.9739	S. capitis_CG
CDS	1335309	1335464	-	JMUB898_1301		hypothetical protein	S. caprae_CG		S. caprae_CG	JMUB145_1304	1	JMUB590_1307	1
CDS	1335538	1337538	+	JMUB898_1302	comEC	DNA internalization competence protein ComEC/Rec2-like protein	S. epidermidis-S. capitis-S. caprae_CG		S. caprae_CG	JMUB145_1305	1	JMUB590_1308	1	SERP1155	0.5578	S. epidermidis_CG	JMUB0001_1169	0.6511	S. capitis_CG
CDS	1337584	1338558	+	JMUB898_1303		putative DNA polymerase III subunit delta	S. epidermidis-S. capitis-S. caprae_CG		S. caprae_CG	JMUB145_1306	1	JMUB590_1309	1	SERP1154	0.8148	S. epidermidis_CG	JMUB0001_1170	0.9074	S. capitis_CG
CDS	1338605	1338856	-	JMUB898_1304	rpsT	30S ribosomal protein S20	S. epidermidis-S. capitis-S. caprae_CG		S. caprae_CG	JMUB145_1307	1	JMUB590_1310	1	SERP1153	0.9277	S. epidermidis_CG	JMUB0001_1171	0.9759	S. capitis_CG
CDS	1339247	1341070	+	JMUB898_1305	lepA	GTP-binding protein	S. epidermidis-S. capitis-S. caprae_CG		S. caprae_CG	JMUB145_1308	1	JMUB590_1311	1	SERP1152	0.972	S. epidermidis_CG	JMUB0001_1172	0.9852	S. capitis_CG
CDS	1341284	1342408	+	JMUB898_1306	hemN	oxygen-independent coproporphyrinogen oxidase III	S. epidermidis-S. capitis-S. caprae_CG		S. caprae_CG	JMUB145_1309	1	JMUB590_1312	1	SERP1151	0.807	S. epidermidis_CG	JMUB0001_1173	0.8663	S. capitis_CG
CDS	1342508	1343485	+	JMUB898_1307	hrcA	heat-inducible transcription repressor HrcA	S. epidermidis-S. capitis-S. caprae_CG		S. caprae_CG	JMUB145_1310	1	JMUB590_1313	1	SERP1150	0.8185	S. epidermidis_CG	JMUB0001_1174	0.8862	S. capitis_CG
CDS	1343514	1344149	+	JMUB898_1308	grpE	molecular chaperone GrpE	S. epidermidis-S. capitis-S. caprae_CG		S. caprae_CG	JMUB145_1311	1	JMUB590_1314	1	SERP1149	0.7962	S. epidermidis_CG	JMUB0001_1175	0.8626	S. capitis_CG
CDS	1344205	1346034	+	JMUB898_1309	dnaK	chaperone protein DnaK	S. epidermidis-S. capitis-S. caprae_CG		S. caprae_CG	JMUB145_1312	1	JMUB590_1315	1	SERP1148	0.954	S. epidermidis_CG	JMUB0001_1176	0.9836	S. capitis_CG
CDS	1346182	1347318	+	JMUB898_1310	dnaJ	chaperone protein DnaJ	S. epidermidis-S. capitis-S. caprae_CG		S. caprae_CG	JMUB145_1313	1	JMUB590_1316	1	SERP1147	0.9074	S. epidermidis_CG	JMUB0001_1177	0.9815	S. capitis_CG
CDS	1347322	1348260	+	JMUB898_1311	prmA	ribosomal protein L11 methyltransferase	S. epidermidis-S. capitis-S. caprae_CG		S. caprae_CG	JMUB145_1314	1	JMUB590_1317	1	SERP1146	0.8135	S. epidermidis_CG	JMUB0001_1178	0.8622	S. capitis_CG
CDS	1348253	1349014	+	JMUB898_1312		16S rRNA (uracil1498-N3)-methyltransferase	S. epidermidis-S. capitis-S. caprae_CG		S. caprae_CG	JMUB145_1315	1	JMUB590_1318	1	SERP1145	0.8024	S. epidermidis_CG	JMUB0001_1179	0.828	S. capitis_CG
CDS	1349020	1350366	+	JMUB898_1313		putative threonylcarbamoyladenosine tRNA methylthiotransferase MtaB	S. epidermidis-S. capitis-S. caprae_CG		S. caprae_CG	JMUB145_1316	1	JMUB590_1319	0.9978	SERP1144	0.9129	S. epidermidis_CG	JMUB0001_1180	0.9821	S. capitis_CG
CDS	1350493	1350669	+	JMUB898_1314	rpsU	30S ribosomal protein S21	S. epidermidis-S. capitis-S. caprae_CG		S. caprae_CG	JMUB145_1317	1	JMUB590_1320	1	SERP1143	1	S. epidermidis_CG	JMUB0001_1181	1	S. capitis_CG
CDS	1350963	1351670	+	JMUB898_1315		hypothetical protein	S. epidermidis-S. capitis-S. caprae_CG		S. caprae_CG	JMUB145_1318	1	JMUB590_1321	1	SERP1141	0.8255	S. epidermidis_CG	JMUB0001_1182	0.9021	S. capitis_CG
CDS	1351688	1352677	+	JMUB898_1316		hypothetical protein	S. epidermidis-S. capitis-S. caprae_CG		S. caprae_CG	JMUB145_1319	1	JMUB590_1322	1	SERP1140	0.9909	S. epidermidis_CG	JMUB0001_1183	0.9909	S. capitis_CG
CDS	1352695	1353384	+	JMUB898_1317		hypothetical protein	S. epidermidis-S. capitis-S. caprae_CG		S. caprae_CG	JMUB145_1320	1	JMUB590_1323	1	SERP1139	0.6193	S. epidermidis_CG	JMUB0001_1184	0.7568	S. capitis_CG
CDS	1353694	1354641	+	JMUB898_1318	phoH	phosphate starvation-induced protein phoH homolog	S. epidermidis-S. capitis-S. caprae_CG		S. caprae_CG	JMUB145_1321	1	JMUB590_1324	1	SERP1138	0.9333	S. epidermidis_CG	JMUB0001_1185	0.9905	S. capitis_CG
CDS	1354642	1355109	+	JMUB898_1319		metal-binding protein	S. epidermidis-S. capitis-S. caprae_CG		S. caprae_CG	JMUB145_1322	1	JMUB590_1325	1	SERP1137	0.8581	S. epidermidis_CG	JMUB0001_1186	0.9097	S. capitis_CG
CDS	1355112	1355456	+	JMUB898_1320		diacylglycerol kinase	S. capitis-S. caprae_CG		S. caprae_CG	JMUB145_1323	1	JMUB590_1326	1	SERP1136	0.7368		JMUB0001_1187	0.9561	S. capitis_CG
CDS	1355468	1355872	+	JMUB898_1321	cdd	cytidine deaminase	S. epidermidis-S. capitis-S. caprae_CG		S. caprae_CG	JMUB145_1324	0.9925	JMUB590_1327	0.9925	SERP1135	0.8582	S. epidermidis_CG	JMUB0001_1188	0.9179	S. capitis_CG
CDS	1355872	1356774	+	JMUB898_1322	era	GTPase Era	S. epidermidis-S. capitis-S. caprae_CG		S. caprae_CG	JMUB145_1325	1	JMUB590_1328	1	SERP1134	0.9731	S. epidermidis_CG	JMUB0001_1189	0.98	S. capitis_CG
CDS	1356800	1357561	+	JMUB898_1323	recO	DNA repair protein RecO	S. epidermidis-S. capitis-S. caprae_CG		S. caprae_CG	JMUB145_1326	1	JMUB590_1329	1	SERP1133	0.8367	S. epidermidis_CG	JMUB0001_1190	0.9328	S. capitis_CG
CDS	1357695	1359086	-	JMUB898_1324	glyQS	glycyl-tRNA synthetase	S. epidermidis-S. capitis-S. caprae_CG		S. caprae_CG	JMUB145_1327	1	JMUB590_1330	1	SERP1132	0.959	S. epidermidis_CG	JMUB0001_1191	0.987	S. capitis_CG
CDS	1359559	1360050	+	JMUB898_1325		hypothetical protein	S. epidermidis-S. capitis-S. caprae_CG		S. caprae_CG	JMUB145_1328	1	JMUB590_1331	1	SERP1130	0.8528	S. epidermidis_CG	JMUB0001_1192	0.9264	S. capitis_CG
CDS	1360062	1360880	+	JMUB898_1326		putative pyruvate, phosphate dikinase regulatory protein	S. epidermidis-S. capitis-S. caprae_CG		S. caprae_CG	JMUB145_1329	1	JMUB590_1332	1	SERP1129	0.9044	S. epidermidis_CG	JMUB0001_1193	0.9669	S. capitis_CG
CDS	1360941	1362737	+	JMUB898_1327	dnaG	DNA primase	S. epidermidis-S. capitis-S. caprae_CG		S. caprae_CG	JMUB145_1330	1	JMUB590_1333	1	SERP1128	0.796	S. epidermidis_CG	JMUB0001_1194	0.8796	S. capitis_CG
CDS	1363032	1364138	+	JMUB898_1328	rpoD	RNA polymerase sigma factor rpoD	S. epidermidis-S. capitis-S. caprae_CG		S. caprae_CG	JMUB145_1331	1	JMUB590_1334	1	SERP1127	0.9918	S. epidermidis_CG	JMUB0001_1195	0.9973	S. capitis_CG
CDS	1364295	1364987	+	JMUB898_1329		putative tRNA (adenine22-N1)-methyltransferase	S. epidermidis-S. capitis-S. caprae_CG		S. caprae_CG	JMUB145_1332	1	JMUB590_1335	1	SERP1126	0.7412	S. epidermidis_CG	JMUB0001_1196	0.9	S. capitis_CG
CDS	1364974	1366074	+	JMUB898_1330		hypothetical protein	S. epidermidis-S. capitis-S. caprae_CG		S. caprae_CG	JMUB145_1333	1	JMUB590_1336	1	SERP1125	0.7404	S. epidermidis_CG	JMUB0001_1197	0.929	S. capitis_CG
CDS	1366110	1367453	+	JMUB898_1331		hypothetical protein, similar to ATP-dependent RNA helicase	S. epidermidis-S. capitis-S. caprae_CG		S. caprae_CG	JMUB145_1334	1	JMUB590_1337	1	SERP1124	0.8772	S. epidermidis_CG	JMUB0001_1198	0.9597	S. capitis_CG
CDS	1367463	1368353	+	JMUB898_1332	nfo	putative endonuclease IV	S. epidermidis-S. capitis-S. caprae_CG		S. caprae_CG	JMUB145_1335	0.9966	JMUB590_1338	0.9966	SERP1123	0.902	S. epidermidis_CG	JMUB0001_1199	0.9966	S. capitis_CG
CDS	1368510	1369301	+	JMUB898_1333	mreA	ABC transporter ATP-binding protein	S. epidermidis-S. capitis-S. caprae_CG		S. caprae_CG	JMUB145_1336	1	JMUB590_1339	1	SERP1122	0.8885	S. epidermidis_CG	JMUB0001_1200	0.9308	S. capitis_CG
CDS	1369327	1370190	+	JMUB898_1334		hypothetical protein, simialr to ABC transporter	S. epidermidis-S. capitis-S. caprae_CG		S. caprae_CG	JMUB145_1337	1	JMUB590_1340	1	SERP1121	0.9078	S. epidermidis_CG	JMUB0001_1201	0.9373	S. capitis_CG
CDS	1370177	1370593	+	JMUB898_1335		ferric uptake regulator-like protein	S. epidermidis-S. capitis-S. caprae_CG		S. caprae_CG	JMUB145_1338	1	JMUB590_1341	1	SERP1120	0.9058	S. epidermidis_CG	JMUB0001_1202	0.9565	S. capitis_CG
CDS	1370855	1371454	+	JMUB898_1336	sodM	superoxide dismutase [Mn/Fe] 1	S. epidermidis-S. capitis-S. caprae_CG		S. caprae_CG	JMUB145_1339	1	JMUB590_1342	1	SERP1119	0.9648	S. epidermidis_CG	JMUB0001_1203	1	S. capitis_CG
CDS	1371575	1373719	+	JMUB898_1337	pbp3	penicillin-binding protein 3	S. epidermidis-S. capitis-S. caprae_CG		S. caprae_CG	JMUB145_1340	1	JMUB590_1343	1	SERP1117	0.8951	S. epidermidis_CG	JMUB0001_1204	0.9508	S. capitis_CG
CDS	1373815	1373964	+	JMUB898_1338	rpmG	50S ribosomal protein L33	S. epidermidis-S. capitis-S. caprae_CG		S. caprae_CG	JMUB145_1341	1	JMUB590_1344	1	SERP1116	0.9388	S. epidermidis_CG	JMUB0001_1205	1	S. capitis_CG
CDS	1374094	1374645	+	JMUB898_1339		5-formyltetrahydrofolate cyclo-ligase	S. epidermidis-S. capitis-S. caprae_CG		S. caprae_CG	JMUB145_1342	1	JMUB590_1345	0.9945	SERP1115	0.6339	S. epidermidis_CG	JMUB0001_1206	0.8033	S. capitis_CG
CDS	1374646	1376109	+	JMUB898_1340		putative rhomboid protease GluP	S. epidermidis-S. capitis-S. caprae_CG		S. caprae_CG	JMUB145_1343	1	JMUB590_1346	1	SERP1114	0.7572	S. epidermidis_CG	JMUB0001_1207	0.8337	S. capitis_CG
CDS	1376090	1376293	+	JMUB898_1341		hypothetical protein	S. epidermidis-S. capitis-S. caprae_CG		S. caprae_CG	JMUB145_1344	1	JMUB590_1347	1	SERP1113	0.8462	S. epidermidis_CG	JMUB0001_1208	0.9552	S. capitis_CG
CDS	1376290	1377276	+	JMUB898_1342	glcK	glucokinase	S. epidermidis-S. capitis-S. caprae_CG		S. caprae_CG	JMUB145_1345	1	JMUB590_1348	1	SERP1112	0.8933	S. epidermidis_CG	JMUB0001_1209	0.9543	S. capitis_CG
CDS	1377276	1377599	+	JMUB898_1343		hypothetical protein	S. epidermidis-S. capitis-S. caprae_CG		S. caprae_CG	JMUB145_1346	1	JMUB590_1349	1	SERP1111	0.972	S. epidermidis_CG	JMUB0001_1210	0.9626	S. capitis_CG
CDS	1377603	1378226	+	JMUB898_1344		similar to metallo-beta-lactamase superfamily protein	S. capitis-S. caprae_CG		S. caprae_CG	JMUB145_1347	1	JMUB590_1350	1	SERP1110	0.8357		JMUB0001_1211	0.8986	S. capitis_CG
CDS	1378281	1379255	+	JMUB898_1345		putative late competence protein comGA	S. epidermidis-S. capitis-S. caprae_CG		S. caprae_CG	JMUB145_1348	1	JMUB590_1351	1	SERP1109	0.7932	S. epidermidis_CG	JMUB0001_1212	0.8762	S. capitis_CG
CDS	1379227	1380294	+	JMUB898_1346		DNA transport machinery protein comGB	S. epidermidis-S. capitis-S. caprae_CG		S. caprae_CG	JMUB145_1349	1	JMUB590_1352	1	SERP1108	0.6873	S. epidermidis_CG	JMUB0001_1213	0.6845	S. capitis_CG
CDS	1380308	1380625	+	JMUB898_1347		exogenous DNA-binding protein ComGC	S. epidermidis-S. capitis-S. caprae_CG		S. caprae_CG	JMUB145_1350	1	JMUB590_1353	1	SERP1107	0.8952	S. epidermidis_CG	JMUB0001_1214	0.9143	S. capitis_CG
CDS	1380615	1381052	+	JMUB898_1348		competence protein	S. epidermidis-S. capitis-S. caprae_CG		S. caprae_CG	JMUB145_1351	1	JMUB590_1354	1	SERP1106	0.6345	S. epidermidis_CG	JMUB0001_1215	0.7748	S. capitis_CG
CDS	1381039	1381332	+	JMUB898_1349		hypothetical protein	S. epidermidis-S. capitis-S. caprae_CG		S. caprae_CG	JMUB145_1352	1	JMUB590_1355	1	SERP1105	0.5052	S. epidermidis_CG	JMUB0001_1216	0.6146	S. capitis_CG
CDS	1381319	1381747	+	JMUB898_1350		hypothetical protein	S. epidermidis-S. capitis-S. caprae_CG		S. caprae_CG	JMUB145_1353	1	JMUB590_1356	1	SERP1104	0.5581	S. epidermidis_CG	JMUB0001_1217	0.5929	S. capitis_CG
CDS	1381916	1382425	+	JMUB898_1351		shikimate kinase	S. epidermidis-S. capitis-S. caprae_CG		S. caprae_CG	JMUB145_1354	1	JMUB590_1357	1	SERP1103	0.6727	S. epidermidis_CG	JMUB0001_1218	0.7633	S. capitis_CG
CDS	1382651	1383742	+	JMUB898_1352	gcvT	aminomethyltransferase	S. epidermidis-S. capitis-S. caprae_CG		S. caprae_CG	JMUB145_1355	1	JMUB590_1358	1	SERP1102	0.8127	S. epidermidis_CG	JMUB0001_1219	0.8871	S. capitis_CG
CDS	1383760	1385106	+	JMUB898_1353	gcvPA	glycine dehydrogenase (decarboxylating) subunit 1	S. epidermidis-S. capitis-S. caprae_CG		S. caprae_CG	JMUB145_1356	1	JMUB590_1359	1	SERP1101	0.8725	S. epidermidis_CG	JMUB0001_1220	0.9509	S. capitis_CG
CDS	1385099	1386583	+	JMUB898_1354	gcvPB	glycine dehydrogenase (decarboxylating) subunit 2	S. epidermidis-S. capitis-S. caprae_CG		S. caprae_CG	JMUB145_1357	1	JMUB590_1360	1	SERP1100	0.9028	S. epidermidis_CG	JMUB0001_1221	0.9534	S. capitis_CG
CDS	1386830	1387216	-	JMUB898_1355		rhodanese domain-containing protein	S. epidermidis-S. capitis-S. caprae_CG		S. caprae_CG	JMUB145_1358	1	JMUB590_1361	1	SERP1098	0.9219	S. epidermidis_CG	JMUB0001_1222	0.9453	S. capitis_CG
CDS	1387377	1388207	+	JMUB898_1356	lipM	octanoyltransferase LipM	S. epidermidis-S. capitis-S. caprae_CG		S. caprae_CG	JMUB145_1359	1	JMUB590_1362	1	SERP1097	0.8841	S. epidermidis_CG	JMUB0001_1223	0.9529	S. capitis_CG
CDS	1388313	1388531	-	JMUB898_1357		hypothetical protein	S. epidermidis-S. capitis-S. caprae_CG		S. caprae_CG	JMUB145_1360	1	JMUB590_1363	1	SERP1096	0.7778	S. epidermidis_CG	JMUB0001_1224	0.9167	S. capitis_CG
CDS	1388545	1389123	-	JMUB898_1358		putative lipoprotein	S. epidermidis-S. capitis-S. caprae_CG		S. caprae_CG	JMUB145_1361	1	JMUB590_1364	1	SERP1095	0.6649	S. epidermidis_CG	JMUB0001_1225	0.8802	S. capitis_CG
CDS	1389227	1390288	+	JMUB898_1359		Xaa-Pro dipeptidase	S. epidermidis-S. capitis-S. caprae_CG		S. caprae_CG	JMUB145_1362	1	JMUB590_1365	1	SERP1094	0.7989	S. epidermidis_CG	JMUB0001_1226	0.8839	S. capitis_CG
CDS	1390315	1390872	+	JMUB898_1360	efp	translation elongation factor EF-P	S. capitis-S. caprae_CG		S. caprae_CG	JMUB145_1363	1	JMUB590_1366	1	SERP1093	0.9784		JMUB0001_1227	0.9946	S. capitis_CG
CDS	1391033	1392055	+	JMUB898_1361	argC	N-acetyl-gamma-glutamyl-phosphate reductase	S. epidermidis-S. caprae_CG		S. caprae_CG	JMUB145_1364	1	JMUB590_1367	1	SERP1092	0.6774	S. epidermidis_CG
CDS	1392072	1393265	+	JMUB898_1362	argJ	bifunctional ornithineacetyltransferase/N-acetylglutamate synthase protein	S. epidermidis-S. caprae_CG		S. caprae_CG	JMUB145_1365	1	JMUB590_1368	0.9975	SERP1091	0.7657	S. epidermidis_CG
CDS	1393275	1394018	+	JMUB898_1363	argB	acetylglutamate kinase	S. caprae_CG		S. caprae_CG	JMUB145_1366	1	JMUB590_1369	1	SERP1090	0.5878
CDS	1394015	1395160	+	JMUB898_1364		acetylornithine aminotransferase	S. epidermidis-S. caprae_CG		S. caprae_CG	JMUB145_1367	0.9948	JMUB590_1370	0.9948	SERP1089	0.6595	S. epidermidis_CG
CDS	1395414	1395887	+	JMUB898_1365	accB	acetyl-CoA carboxylase biotin carboxyl carrier subunit	S. epidermidis-S. capitis-S. caprae_CG		S. caprae_CG	JMUB145_1368	1	JMUB590_1371	1	SERP1088	0.7911	S. epidermidis_CG	JMUB0001_1228	0.9427	S. capitis_CG
CDS	1395887	1397245	+	JMUB898_1366	accC	acetyl-CoA carboxylase	S. epidermidis-S. capitis-S. caprae_CG		S. caprae_CG	JMUB145_1369	1	JMUB590_1372	1	SERP1087	0.96	S. epidermidis_CG	JMUB0001_1229	0.9734	S. capitis_CG
CDS	1397257	1397619	+	JMUB898_1367		YqhY like protein	S. epidermidis-S. capitis-S. caprae_CG		S. caprae_CG	JMUB145_1370	1	JMUB590_1373	1	SERP1086	0.8833	S. epidermidis_CG	JMUB0001_1230	0.925	S. capitis_CG
CDS	1397832	1398218	+	JMUB898_1368	nusB	transcription antitermination protein NusB	S. epidermidis-S. capitis-S. caprae_CG		S. caprae_CG	JMUB145_1371	1	JMUB590_1374	1	SERP1085	0.8516	S. epidermidis_CG	JMUB0001_1231	0.9219	S. capitis_CG
CDS	1398237	1399574	+	JMUB898_1369	xseA	hypothetical protein, similar to exodeoxyribonuclease large subunit	S. epidermidis-S. capitis-S. caprae_CG		S. caprae_CG	JMUB145_1372	0.9955	JMUB590_1375	0.9955	SERP1084	0.8337	S. epidermidis_CG	JMUB0001_1232	0.8876	S. capitis_CG
CDS	1399564	1399797	+	JMUB898_1370		exodeoxyribonuclease VII small subunit	S. epidermidis-S. capitis-S. caprae_CG		S. caprae_CG	JMUB145_1373	1	JMUB590_1376	1	SERP1083	0.8158	S. epidermidis_CG	JMUB0001_1233	0.9474	S. capitis_CG
CDS	1399790	1400656	+	JMUB898_1371	ispA	geranyltranstransferase homolog	S. epidermidis-S. capitis-S. caprae_CG		S. caprae_CG	JMUB145_1374	1	JMUB590_1377	1	SERP1082	0.7535	S. epidermidis_CG	JMUB0001_1234	0.8403	S. capitis_CG
CDS	1400921	1401373	+	JMUB898_1372	ahrC	arginine repressor	S. epidermidis-S. capitis-S. caprae_CG		S. caprae_CG	JMUB145_1375	1	JMUB590_1378	1	SERP1081	0.98	S. epidermidis_CG	JMUB0001_1235	0.9867	S. capitis_CG
CDS	1401389	1403065	+	JMUB898_1373	recN	DNA repair protein	S. epidermidis-S. capitis-S. caprae_CG		S. caprae_CG	JMUB145_1376	1	JMUB590_1379	1	SERP1080	0.8903	S. epidermidis_CG	JMUB0001_1236	0.9228	S. capitis_CG
CDS	1403342	1404763	+	JMUB898_1374	pdhD	dihydrolipoamide dehydrogenase component of pyruvate dehydrogenase E3	S. epidermidis-S. capitis-S. caprae_CG		S. caprae_CG	JMUB145_1377	0.9958	JMUB590_1380	0.9958	SERP1079	0.7632	S. epidermidis_CG	JMUB0001_1237	0.8689	S. capitis_CG
CDS	1404778	1405776	+	JMUB898_1375	bfmBAA	branched-chain alpha-keto acid dehydrogenase E1	S. epidermidis-S. capitis-S. caprae_CG		S. caprae_CG	JMUB145_1378	1	JMUB590_1381	1	SERP1078	0.8675	S. epidermidis_CG	JMUB0001_1238	0.9277	S. capitis_CG
CDS	1405769	1406752	+	JMUB898_1376	bfmBAB	branched-chain alpha-keto acid dehydrogenase E1	S. epidermidis-S. capitis-S. caprae_CG		S. caprae_CG	JMUB145_1379	1	JMUB590_1382	1	SERP1077	0.9113	S. epidermidis_CG	JMUB0001_1239	0.9541	S. capitis_CG
CDS	1406765	1408087	+	JMUB898_1377	bmfBB	branched-chain alpha-keto acid dehydrogenase E2	S. epidermidis-S. capitis-S. caprae_CG		S. caprae_CG	JMUB145_1380	1	JMUB590_1383	1	SERP1076	0.7095	S. epidermidis_CG	JMUB0001_1240	0.8227	S. capitis_CG
CDS	1408408	1408845	+	JMUB898_1378		protein BLi02578/	S. epidermidis-S. capitis-S. caprae_CG		S. caprae_CG	JMUB145_1381	1	JMUB590_1384	1	SERP1075	0.9034	S. epidermidis_CG	JMUB0001_1241	0.9586	S. capitis_CG
CDS	1408860	1409837	+	JMUB898_1379		hypothetical protein	S. epidermidis-S. capitis-S. caprae_CG		S. caprae_CG	JMUB145_1382	1	JMUB590_1385	1	SERP1074	0.88	S. epidermidis_CG	JMUB0001_1242	0.9477	S. capitis_CG
CDS	1410159	1411283	+	JMUB898_1380	pepT	aminotripeptidase	S. epidermidis-S. capitis-S. caprae_CG		S. caprae_CG	JMUB145_1383	1	JMUB590_1386	1	SERP1072	0.7807	S. epidermidis_CG	JMUB0001_1243	0.8904	S. capitis_CG
CDS	1411362	1412768	+	JMUB898_1381	gnd	6-phosphogluconate dehydrogenase	S. epidermidis-S. capitis-S. caprae_CG		S. caprae_CG	JMUB145_1384	1	JMUB590_1387	1	SERP1071	0.9295	S. epidermidis_CG	JMUB0001_1244	0.9829	S. capitis_CG
CDS	1413040	1413948	+	JMUB898_1382		putative HTH-type transcriptional regulator MalR	S. caprae_CG		S. caprae_CG	JMUB145_1385	1	JMUB590_1388	1
CDS	1413954	1415606	+	JMUB898_1383		oligo-1,6-glucosidase	S. epidermidis-S. capitis-S. caprae_CG		S. caprae_CG	JMUB145_1386	0.9982	JMUB590_1389	0.9982	SERP1070	0.804	S. epidermidis_CG	JMUB0001_1245	0.8564	S. capitis_CG
CDS	1415797	1416672	-	JMUB898_1384		transcriptional regulator, AraC family	S. epidermidis-S. capitis-S. caprae_CG		S. caprae_CG	JMUB145_1387	1	JMUB590_1390	1	SERP1069	0.9204	S. epidermidis_CG	JMUB0001_1246	0.9553	S. capitis_CG
CDS	1416923	1418407	-	JMUB898_1385		glucose-6-phosphate 1-dehydrogenase	S. epidermidis-S. capitis-S. caprae_CG		S. caprae_CG	JMUB145_1388	1	JMUB590_1391	1	SERP1067	0.9332	S. epidermidis_CG	JMUB0001_1247	0.9676	S. capitis_CG
CDS	1418724	1418879	-	JMUB898_1386		hypothetical protein
CDS	1419023	1419943	+	JMUB898_1387	rnz	ribonuclease Z	S. epidermidis-S. capitis-S. caprae_CG		S. caprae_CG	JMUB145_1390	1	JMUB590_1392	1	SERP1066	0.8301	S. epidermidis_CG	JMUB0001_1248	0.915	S. capitis_CG
CDS	1419999	1420823	-	JMUB898_1388	proC	pyrroline-5-carboxylate reductase	S. epidermidis-S. capitis-S. caprae_CG		S. caprae_CG	JMUB145_1391	1	JMUB590_1393	1	SERP1065	0.9114	S. epidermidis_CG	JMUB0001_1249	0.9526	S. capitis_CG
CDS	1420996	1421751	+	JMUB898_1389		hypothetical protein, similar to oxidoreductase	S. epidermidis-S. capitis-S. caprae_CG		S. caprae_CG	JMUB145_1392	1	JMUB590_1394	1	SERP1064	0.6166	S. epidermidis_CG	JMUB0001_1250	0.76	S. capitis_CG
CDS	1421873	1422781	-	JMUB898_1390		putative oxidoreductase	S. epidermidis-S. capitis-S. caprae_CG		S. caprae_CG	JMUB145_1393	1	JMUB590_1395	1	SERP1063	0.8775	S. epidermidis_CG	JMUB0001_1252	0.9305	S. capitis_CG
CDS	1422864	1423406	+	JMUB898_1391		hypothetical protein, similar to ADP-ribose pyrophosphatase	S. epidermidis-S. capitis-S. caprae_CG		S. caprae_CG	JMUB145_1394	1	JMUB590_1396	1	SERP1062	0.85	S. epidermidis_CG	JMUB0001_1253	0.9611	S. capitis_CG
CDS	1423511	1423960	+	JMUB898_1392	fur	ferric uptake regulation protein	S. epidermidis-S. capitis-S. caprae_CG		S. caprae_CG	JMUB145_1395	1	JMUB590_1397	1	SERP1061	0.9527	S. epidermidis_CG	JMUB0001_1254	0.9933	S. capitis_CG
CDS	1424038	1424925	+	JMUB898_1393	xerD	tyrosine recombinase XerD	S. epidermidis-S. capitis-S. caprae_CG		S. caprae_CG	JMUB145_1396	0.9966	JMUB590_1398	0.9966	SERP1060	0.9186	S. epidermidis_CG	JMUB0001_1255	0.9797	S. capitis_CG
CDS	1424978	1425511	-	JMUB898_1394		tetratricopeptide repeat protein	S. epidermidis-S. capitis-S. caprae_CG		S. caprae_CG	JMUB145_1397	1	JMUB590_1399	1	SERP1059	0.5952	S. epidermidis_CG	JMUB0001_1256	0.7458	S. capitis_CG
CDS	1425609	1426340	+	JMUB898_1395		putative segregation and condensation protein A	S. epidermidis-S. capitis-S. caprae_CG		S. caprae_CG	JMUB145_1398	1	JMUB590_1400	1	SERP1058	0.9218	S. epidermidis_CG	JMUB0001_1257	0.9753	S. capitis_CG
CDS	1426333	1426875	+	JMUB898_1396	scpB	segregation and condensation protein B	S. epidermidis-S. capitis-S. caprae_CG		S. caprae_CG	JMUB145_1399	1	JMUB590_1401	1	SERP1057	0.8278	S. epidermidis_CG	JMUB0001_1258	0.9222	S. capitis_CG
CDS	1426868	1427605	+	JMUB898_1397	rluB	pseudouridine synthase	S. epidermidis-S. capitis-S. caprae_CG		S. caprae_CG	JMUB145_1400	1	JMUB590_1402	1	SERP1056	0.9143	S. epidermidis_CG	JMUB0001_1259	0.951	S. capitis_CG
CDS	1427741	1428466	+	JMUB898_1398	srrA	staphylococcal respiratory response protein SrrA	S. epidermidis-S. capitis-S. caprae_CG		S. caprae_CG	JMUB145_1401	1	JMUB590_1403	1	SERP1055	0.9502	S. epidermidis_CG	JMUB0001_1260	0.9834	S. capitis_CG
CDS	1428447	1430213	+	JMUB898_1399	srrB	staphylococcal respiratory response protein SrrB	S. epidermidis-S. capitis-S. caprae_CG		S. caprae_CG	JMUB145_1402	1	JMUB590_1404	1	SERP1054	0.8236	S. epidermidis_CG	JMUB0001_1261	0.8995	S. capitis_CG
CDS	1430486	1431025	+	JMUB898_1400		hypothetical protein	S. epidermidis-S. capitis-S. caprae_CG		S. caprae_CG	JMUB145_1403	1	JMUB590_1405	1	SERP1053	0.8547	S. epidermidis_CG	JMUB0001_1262	0.8939	S. capitis_CG
CDS	1431188	1431436	-	JMUB898_1401	fer1	ferredoxin	S. epidermidis-S. capitis-S. caprae_CG		S. caprae_CG	JMUB145_1404	1	JMUB590_1406	1	SERP1051	0.9878	S. epidermidis_CG	JMUB0001_1263	1	S. capitis_CG
CDS	1431545	1432507	+	JMUB898_1402		hypothetical protein	S. epidermidis-S. capitis-S. caprae_CG		S. caprae_CG	JMUB145_1405	0.9969	JMUB590_1407	0.9969	SERP1050	0.6635	S. epidermidis_CG	JMUB0001_1264	0.7586	S. capitis_CG
CDS	1432494	1433873	+	JMUB898_1403	recQ	probable ATP-dependent DNA helicase RecQ	S. epidermidis-S. capitis-S. caprae_CG		S. caprae_CG	JMUB145_1406	1	JMUB590_1408	1	SERP1049	0.7729	S. epidermidis_CG	JMUB0001_1265	0.8559	S. capitis_CG
CDS	1434033	1435616	+	JMUB898_1404		Elastin-binding protein EbpS-like protein	S. capitis-S. caprae_CG		S. caprae_CG	JMUB145_1407	0.9981	JMUB590_1409	0.9981				JMUB0001_1266	0.6655	S. capitis_CG
CDS	1435772	1436758	+	JMUB898_1405		putative thioredoxin reductase	S. epidermidis-S. capitis-S. caprae_CG		S. caprae_CG	JMUB145_1408	0.997	JMUB590_1410	1	SERP1047	0.9207	S. epidermidis_CG	JMUB0001_1267	0.9787	S. capitis_CG
CDS	1436916	1437884	-	JMUB898_1406	ansA	putative L-asparaginase	S. epidermidis-S. capitis-S. caprae_CG		S. caprae_CG	JMUB145_1409	1	JMUB590_1411	1	SERP1046	0.7888	S. epidermidis_CG	JMUB0001_1268	0.8571	S. capitis_CG
CDS	1437962	1438621	+	JMUB898_1407	cmk	cytidylate kinase	S. epidermidis-S. capitis-S. caprae_CG		S. caprae_CG	JMUB145_1410	1	JMUB590_1412	1	SERP1045	0.8977	S. epidermidis_CG	JMUB0001_1269	0.9543	S. capitis_CG
CDS	1439031	1440209	+	JMUB898_1408	rpsA	30S ribosomal protein S1	S. epidermidis-S. capitis-S. caprae_CG		S. caprae_CG	JMUB145_1411	1	JMUB590_1413	1	SERP1044	0.9541	S. epidermidis_CG	JMUB0001_1270	0.9821	S. capitis_CG
CDS	1440429	1441739	+	JMUB898_1409	der	GTPase Der	S. epidermidis-S. capitis-S. caprae_CG		S. caprae_CG	JMUB145_1412	1	JMUB590_1414	0.9977	SERP1043	0.9587	S. epidermidis_CG	JMUB0001_1271	0.9908	S. capitis_CG
CDS	1441760	1442758	+	JMUB898_1410	gpsA	glycerol-3-phosphate dehydrogenase [NAD(P)+]	S. epidermidis-S. capitis-S. caprae_CG		S. caprae_CG	JMUB145_1413	1	JMUB590_1415	1	SERP1042	0.8494	S. epidermidis_CG	JMUB0001_1272	0.9066	S. capitis_CG
CDS	1442929	1443201	+	JMUB898_1411	hu	DNA-binding protein II (HB) (HU)	S. epidermidis-S. capitis-S. caprae_CG		S. caprae_CG	JMUB145_1414	1	JMUB590_1416	1	SERP1041	1	S. epidermidis_CG	JMUB0001_1273	0.9889	S. capitis_CG
CDS	1443537	1444118	+	JMUB898_1412		hypothetical protein	S. epidermidis-S. capitis-S. caprae_CG		S. caprae_CG	JMUB145_1415	1	JMUB590_1417	1	SERP1040	0.6269	S. epidermidis_CG	JMUB0001_1274	0.7789	S. capitis_CG
CDS	1444111	1444836	+	JMUB898_1413	ubiE	demethylmenaquinone methyltransferase	S. epidermidis-S. capitis-S. caprae_CG		S. caprae_CG	JMUB145_1416	1	JMUB590_1418	1	SERP1039	0.8963	S. epidermidis_CG	JMUB0001_1275	0.9336	S. capitis_CG
CDS	1444838	1445797	+	JMUB898_1414	gerCC	heptaprenyl diphosphate syntase component II	S. epidermidis-S. capitis-S. caprae_CG		S. caprae_CG	JMUB145_1417	0.9969	JMUB590_1419	1	SERP1038	0.8339	S. epidermidis_CG	JMUB0001_1276	0.8589	S. capitis_CG
CDS	1445943	1446392	+	JMUB898_1415	ndk	nucleoside diphosphate kinase	S. epidermidis-S. capitis-S. caprae_CG		S. caprae_CG	JMUB145_1418	1	JMUB590_1420	1	SERP1037	0.8926	S. epidermidis_CG	JMUB0001_1277	0.9732	S. capitis_CG
CDS	1446590	1447756	+	JMUB898_1416	aroC	chorismate synthase	S. epidermidis-S. capitis-S. caprae_CG		S. caprae_CG	JMUB145_1419	0.9974	JMUB590_1421	0.9974	SERP1036	0.9278	S. epidermidis_CG	JMUB0001_1278	0.9691	S. capitis_CG
CDS	1447784	1448848	+	JMUB898_1417	aroB	3-dehydroquinate synthase	S. epidermidis-S. capitis-S. caprae_CG		S. caprae_CG	JMUB145_1420	1	JMUB590_1422	1	SERP1035	0.7175	S. epidermidis_CG	JMUB0001_1279	0.8164	S. capitis_CG
CDS	1448858	1450159	+	JMUB898_1418	aroA	3-phosphoshikimate=1-carboxyvinyltransferase	S. epidermidis-S. capitis-S. caprae_CG		S. caprae_CG	JMUB145_1421	1	JMUB590_1423	1	SERP1034	0.8476	S. epidermidis_CG	JMUB0001_1280	0.9053	S. capitis_CG
CDS	1450163	1451407	+	JMUB898_1419		hypothetical protein	S. epidermidis-S. capitis-S. caprae_CG		S. caprae_CG	JMUB145_1422	1	JMUB590_1424	1	SERP1033	0.9249	S. epidermidis_CG	JMUB0001_1281	0.9565	S. capitis_CG
CDS	1451526	1451990	+	JMUB898_1420		hypothetical protein	S. epidermidis-S. capitis-S. caprae_CG		S. caprae_CG	JMUB145_1423	0.9935	JMUB590_1425	0.9935	SERP1032	0.6883	S. epidermidis_CG	JMUB0001_1282	0.8323	S. capitis_CG
CDS	1451987	1452586	+	JMUB898_1421		hypothetical protein	S. epidermidis-S. capitis-S. caprae_CG		S. caprae_CG	JMUB145_1424	1	JMUB590_1426	1	SERP1031	0.6735	S. epidermidis_CG	JMUB0001_1283	0.7789	S. capitis_CG
CDS	1452631	1453326	+	JMUB898_1422		hypothetical protein	S. epidermidis-S. capitis-S. caprae_CG		S. caprae_CG	JMUB145_1425	1	JMUB590_1427	1	SERP1030	0.961	S. epidermidis_CG	JMUB0001_1284	0.987	S. capitis_CG
CDS	1453492	1453809	+	JMUB898_1423		MazG nucleotide pyrophosphohydrolase	S. epidermidis-S. capitis-S. caprae_CG		S. caprae_CG	JMUB145_1426	1	JMUB590_1428	1	SERP1029	0.9048	S. epidermidis_CG	JMUB0001_1285	0.9333	S. capitis_CG
CDS	1453837	1454967	+	JMUB898_1424		putative N-acetyl-alpha-D-glucosaminyl L-malatesynthase BshA	S. epidermidis-S. capitis-S. caprae_CG		S. caprae_CG	JMUB145_1427	0.9973	JMUB590_1429	0.9973	SERP1028	0.883	S. epidermidis_CG	JMUB0001_1286	0.9309	S. capitis_CG
CDS	1454969	1456171	+	JMUB898_1425	cca	CCA-adding enzyme	S. epidermidis-S. capitis-S. caprae_CG		S. caprae_CG	JMUB145_1428	1	JMUB590_1430	1	SERP1027	0.6675	S. epidermidis_CG	JMUB0001_1287	0.7575	S. capitis_CG
CDS	1456158	1457129	+	JMUB898_1426		hypothetical protein, similar to bifunctional biotin ligase/biotin operon repressor	S. epidermidis-S. capitis-S. caprae_CG		S. caprae_CG	JMUB145_1429	1	JMUB590_1431	1	SERP1026	0.8019	S. epidermidis_CG	JMUB0001_1288	0.9226	S. capitis_CG
CDS	1457155	1459857	+	JMUB898_1427	dinG	probable ATP-dependent helicase DinG homolog	S. capitis-S. caprae_CG		S. caprae_CG	JMUB145_1430	1	JMUB590_1432	1	SERP1025	0.8549		JMUB0001_1289	0.9278	S. capitis_CG
CDS	1459984	1461276	+	JMUB898_1428	asnS	asparaginyl-tRNA synthetase	S. epidermidis-S. capitis-S. caprae_CG		S. caprae_CG	JMUB145_1431	1	JMUB590_1433	1	SERP1024	0.9628	S. epidermidis_CG	JMUB0001_1290	0.9767	S. capitis_CG
CDS	1461374	1462066	+	JMUB898_1429		primosomal protein DnaD	S. epidermidis-S. capitis-S. caprae_CG		S. caprae_CG	JMUB145_1432	1	JMUB590_1434	1	SERP1023	0.8783	S. epidermidis_CG	JMUB0001_1291	0.9348	S. capitis_CG
CDS	1462056	1462715	+	JMUB898_1430	nth	endonuclease-like protein	S. epidermidis-S. capitis-S. caprae_CG		S. caprae_CG	JMUB145_1433	1	JMUB590_1435	1	SERP1022	0.8995	S. epidermidis_CG	JMUB0001_1292	0.9726	S. capitis_CG
CDS	1462720	1463055	+	JMUB898_1431		hypothetical protein	S. epidermidis-S. capitis-S. caprae_CG		S. caprae_CG	JMUB145_1434	0.991	JMUB590_1436	0.991	SERP1021	0.7222	S. epidermidis_CG	JMUB0001_1293	0.8785	S. capitis_CG
CDS	1463176	1465422	-	JMUB898_1432	pbp2	penicillin-binding protein 2	S. epidermidis-S. capitis-S. caprae_CG		S. caprae_CG	JMUB145_1435	0.9973	JMUB590_1437	0.9973	SERP1020	0.885	S. epidermidis_CG	JMUB0001_1294	0.9251	S. capitis_CG
CDS	1465419	1466045	-	JMUB898_1433	recU	recombination protein U homolog	S. epidermidis-S. capitis-S. caprae_CG		S. caprae_CG	JMUB145_1436	1	JMUB590_1438	1	SERP1019	0.9231	S. epidermidis_CG	JMUB0001_1295	0.9567	S. capitis_CG
CDS	1466394	1466726	+	JMUB898_1434		hypothetical protein	S. epidermidis-S. capitis-S. caprae_CG		S. caprae_CG	JMUB145_1438	0.9909	JMUB590_1440	0.9909	SERP1018	0.5364	S. epidermidis_CG	JMUB0001_1296	0.8273	S. capitis_CG
CDS	1466738	1467304	+	JMUB898_1435		hypothetical protein	S. epidermidis-S. capitis-S. caprae_CG		S. caprae_CG	JMUB145_1439	1	JMUB590_1441	1	SERP1017	0.8723	S. epidermidis_CG	JMUB0001_1297	0.9309	S. capitis_CG
CDS	1467316	1467654	+	JMUB898_1436		cell cycle protein GpsB	S. epidermidis-S. capitis-S. caprae_CG		S. caprae_CG	JMUB145_1440	1	JMUB590_1442	1	SERP1016	0.9375	S. epidermidis_CG	JMUB0001_1298	0.9732	S. capitis_CG
CDS	1468290	1469426	+	JMUB898_1437		similar to methyltransferase	S. epidermidis-S. capitis-S. caprae_CG		S. caprae_CG	JMUB145_1441	1	JMUB590_1443	1	SERP1015	0.9101	S. epidermidis_CG	JMUB0001_1299	0.955	S. capitis_CG
CDS	1469585	1470223	+	JMUB898_1438		hypothetical protein	S. epidermidis-S. capitis-S. caprae_CG		S. caprae_CG	JMUB145_1442	0.9953	JMUB590_1444	0.9953	SERP1014	0.8863	S. epidermidis_CG	JMUB0001_1300	0.9057	S. capitis_CG
CDS	1470396	1473836	+	JMUB898_1439		hypothetical protein	S. capitis-S. caprae_CG		S. caprae_CG	JMUB145_1443	0.9983	JMUB590_1445	0.9983	SERP1013	0.7443		JMUB0001_1301	0.8962	S. capitis_CG
CDS	1473858	1474736	+	JMUB898_1440		putative 5'-3' exonuclease	S. epidermidis-S. capitis-S. caprae_CG		S. caprae_CG	JMUB145_1444	0.9966	JMUB590_1446	0.9966	SERP1012	0.8356	S. epidermidis_CG	JMUB0001_1302	0.9178	S. capitis_CG
CDS	1475110	1505571	+	JMUB898_1441		Extracellular matrix-binding protein Embp/EbhA-like protein	S. caprae_CG		S. caprae_CG	JMUB145_1445	0.9988	JMUB590_1447	0.9988				JMUB0001_1304	0.7073
CDS	1505640	1506032	-	JMUB898_1442		cell wall enzyme EbsB	S. epidermidis-S. capitis-S. caprae_CG		S. caprae_CG	JMUB145_1448	1	JMUB590_1448	1	SERP1010	0.8295	S. epidermidis_CG	JMUB0001_1305	0.9	S. capitis_CG
CDS	1506237	1506941	-	JMUB898_1443		hypothetical protein	S. epidermidis-S. capitis-S. caprae_CG		S. caprae_CG	JMUB145_1449	1	JMUB590_1449	1	SERP1009	0.8761	S. epidermidis_CG	JMUB0001_1306	0.9701	S. capitis_CG
CDS	1507067	1507255	+	JMUB898_1444		hypothetical protein	S. caprae_CG		S. caprae_CG	JMUB145_1450	1	JMUB590_1450	1
CDS	1507215	1507409	+	JMUB898_1445		hypothetical protein	S. epidermidis-S. caprae_CG		S. caprae_CG	JMUB145_1451	1	JMUB590_1451	1	SERP1008	0.8125	S. epidermidis_CG
CDS	1507422	1507676	+	JMUB898_1446		hypothetical protein	S. epidermidis-S. capitis-S. caprae_CG		S. caprae_CG	JMUB145_1452	1	JMUB590_1452	1	SERP1007	0.8293	S. epidermidis_CG	JMUB0001_1307	0.9524	S. capitis_CG
CDS	1507710	1508822	+	JMUB898_1447	cvfC	conserved virulence factor C	S. capitis-S. caprae_CG		S. caprae_CG	JMUB145_1453	1	JMUB590_1453	1				JMUB0001_1308	0.8865	S. capitis_CG
CDS	1508842	1509279	+	JMUB898_1448		hypothetical protein	S. epidermidis-S. capitis-S. caprae_CG		S. caprae_CG	JMUB145_1454	1	JMUB590_1454	1	SERP1006	0.8966	S. epidermidis_CG	JMUB0001_1309	0.931	S. capitis_CG
CDS	1509467	1510423	+	JMUB898_1449	thyA	thymidylate synthase	S. epidermidis-S. capitis-S. caprae_CG		S. caprae_CG	JMUB145_1455	1	JMUB590_1455	1	SERP1582	0.8899	S. epidermidis_CG	JMUB0001_1310	0.9245	S. capitis_CG
CDS	1510475	1510960	+	JMUB898_1450	dfrA	dihydrofolate reductase	S. epidermidis-S. capitis-S. caprae_CG		S. caprae_CG	JMUB145_1456	1	JMUB590_1456	1	SERP1002	0.8385	S. epidermidis_CG	JMUB0001_1311	0.9068	S. capitis_CG
CDS	1510971	1511813	+	JMUB898_1451		DegV domain-containing protein SACOL1460	S. epidermidis-S. capitis-S. caprae_CG		S. caprae_CG	JMUB145_1457	0.9964	JMUB590_1457	0.9964	SERP1001	0.7929	S. epidermidis_CG	JMUB0001_1312	0.8357	S. capitis_CG
CDS	1511929	1512456	+	JMUB898_1452	msrA2	peptide methionine sulfoxide reductase homolog	S. epidermidis-S. capitis-S. caprae_CG		S. caprae_CG	JMUB145_1458	1	JMUB590_1458	1	SERP1000	0.9357	S. epidermidis_CG	JMUB0001_1313	0.9543	S. capitis_CG
CDS	1512449	1512877	+	JMUB898_1453		methionine sulfoxide reductase B	S. epidermidis-S. capitis-S. caprae_CG		S. caprae_CG	JMUB145_1459	1	JMUB590_1459	1	SERP0999	0.9225	S. epidermidis_CG	JMUB0001_1314	0.9648	S. capitis_CG
CDS	1512892	1513392	+	JMUB898_1454		PTS system, glucose-specific enzyme II, A component	S. epidermidis-S. capitis-S. caprae_CG		S. caprae_CG	JMUB145_1460	1	JMUB590_1460	1	SERP0998	0.9096	S. epidermidis_CG	JMUB0001_1315	0.9578	S. capitis_CG
CDS	1513392	1513616	+	JMUB898_1455		hypothetical protein	S. epidermidis-S. capitis-S. caprae_CG		S. caprae_CG	JMUB145_1461	0.9865	JMUB590_1461	0.9865	SERP0997	0.8784	S. epidermidis_CG	JMUB0001_1316	0.9459	S. capitis_CG
CDS	1513922	1515400	+	JMUB898_1456	ctpA	C-terminal processing peptidase family protein	S. epidermidis-S. capitis-S. caprae_CG		S. caprae_CG	JMUB145_1462	1	JMUB590_1462	1	SERP0996	0.8285	S. epidermidis_CG	JMUB0001_1317	0.8923	S. capitis_CG
CDS	1515632	1516135	+	JMUB898_1457		hypothetical protein	S. epidermidis-S. capitis-S. caprae_CG		S. caprae_CG	JMUB145_1463	1	JMUB590_1463	1	SERP0994	0.8263	S. epidermidis_CG	JMUB0001_1318	0.9222	S. capitis_CG
CDS	1516154	1517227	+	JMUB898_1458	murG	UDP-N-acetylglucosamine--N-acetylmuramyl-(pentapeptide) pyrophosphoryl-undecaprenol N-acetylglucosamine transferase	S. epidermidis-S. capitis-S. caprae_CG		S. caprae_CG	JMUB145_1464	1	JMUB590_1464	1	SERP0993	0.8936	S. epidermidis_CG	JMUB0001_1319	0.9272	S. capitis_CG
CDS	1517240	1517854	+	JMUB898_1459		putative undecaprenyl-diphosphatase	S. epidermidis-S. capitis-S. caprae_CG		S. caprae_CG	JMUB145_1465	1	JMUB590_1465	1	SERP0992	0.9064	S. epidermidis_CG	JMUB0001_1320	0.9363	S. capitis_CG
CDS	1518206	1519297	+	JMUB898_1460		multiple sugar-binding transport ATP-binding protein	S. capitis-S. caprae_CG		S. caprae_CG	JMUB145_1466	1	JMUB590_1466	1				JMUB0001_1321	0.8678	S. capitis_CG
CDS	1519294	1520250	+	JMUB898_1461		maltose ABC transporter permease	S. capitis-S. caprae_CG		S. caprae_CG	JMUB145_1467	1	JMUB590_1467	1				JMUB0001_1322	0.9465	S. capitis_CG
CDS	1520262	1521950	+	JMUB898_1462		ABC transporter membrane spanning protein	S. capitis-S. caprae_CG		S. caprae_CG	JMUB145_1468	1	JMUB590_1468	1				JMUB0001_1323	0.9413	S. capitis_CG
CDS	1521966	1522862	+	JMUB898_1463		maltose ABC transporter permease	S. capitis-S. caprae_CG		S. caprae_CG	JMUB145_1469	1	JMUB590_1469	1				JMUB0001_1324	0.9732	S. capitis_CG
CDS	1522876	1523730	+	JMUB898_1464		Icc family phosphohydrolase	S. capitis-S. caprae_CG		S. caprae_CG	JMUB145_1470	1	JMUB590_1470	1				JMUB0001_1325	0.8873	S. capitis_CG
CDS	1523714	1525042	+	JMUB898_1465		MATE efflux family protein	S. capitis-S. caprae_CG		S. caprae_CG	JMUB145_1471	1	JMUB590_1471	1				JMUB0001_1326	0.8163	S. capitis_CG
CDS	1525049	1525816	+	JMUB898_1466		lactose phosphotransferase system repressor	S. capitis-S. caprae_CG		S. caprae_CG	JMUB145_1472	1	JMUB590_1472	1				JMUB0001_1327	0.8941	S. capitis_CG
CDS	1526749	1527408	+	JMUB898_1467	arlR	response regulator ArlR	S. epidermidis-S. capitis-S. caprae_CG		S. caprae_CG	JMUB145_1473	1	JMUB590_1473	1	SERP0989	0.9269	S. epidermidis_CG	JMUB0001_1328	0.9772	S. capitis_CG
CDS	1527405	1528775	+	JMUB898_1468	arlS	signal transduction histidine-protein kinase ArlS	S. epidermidis-S. capitis-S. caprae_CG		S. caprae_CG	JMUB145_1474	0.9978	JMUB590_1474	0.9978	SERP0988	0.8618	S. epidermidis_CG	JMUB0001_1329	0.8921	S. capitis_CG
CDS	1528984	1531788	+	JMUB898_1469	odhA	2-oxoglutarate dehydrogenase E1 component	S. capitis-S. caprae_CG		S. caprae_CG	JMUB145_1475	1	JMUB590_1475	1	SERP0986	0.9154		JMUB0001_1330	0.9722	S. capitis_CG
CDS	1531806	1533080	+	JMUB898_1470	odhB	dihydrolipoyllysine-residue succinyl transferase component of 2-oxoglutarate dehydrogenase complex	S. epidermidis-S. capitis-S. caprae_CG		S. caprae_CG	JMUB145_1476	1	JMUB590_1476	1	SERP0985	0.8774	S. epidermidis_CG	JMUB0001_1331	0.9599	S. capitis_CG
CDS	1533271	1534479	+	JMUB898_1471		filamentation induced by cAMP protein Fic	S. capitis-S. caprae_CG		S. caprae_CG	JMUB145_1477	1	JMUB590_1477	1				JMUB0001_1332	0.8308	S. capitis_CG
CDS	1534629	1535459	+	JMUB898_1472		ABC transporter, ATP-binding protein	S. capitis-S. caprae_CG		S. caprae_CG	JMUB145_1478	1	JMUB590_1478	1	SERP0984	0.5458		JMUB0001_1333	0.5522	S. capitis_CG
CDS	1535456	1536157	+	JMUB898_1473		hypothetical protein	S. capitis-S. caprae_CG		S. caprae_CG	JMUB145_1479	0.9957	JMUB590_1479	0.9957	SERP0983	0.5579		JMUB0001_1334	0.6481	S. capitis_CG
CDS	1536203	1536373	-	JMUB898_1474		hypothetical protein	S. epidermidis-S. capitis-S. caprae_CG		S. caprae_CG	JMUB145_1480	1	JMUB590_1480	1	SERP0982	0.7857	S. epidermidis_CG	JMUB0001_1335	0.9107	S. capitis_CG
CDS	1536571	1537380	+	JMUB898_1475		ABC transporter-like protein	S. epidermidis-S. capitis-S. caprae_CG		S. caprae_CG	JMUB145_1481	1	JMUB590_1481	1	SERP0981	0.7621	S. epidermidis_CG	JMUB0001_1336	0.8773	S. capitis_CG
CDS	1537410	1537613	+	JMUB898_1476		YozC protein homologue	S. epidermidis-S. capitis-S. caprae_CG		S. caprae_CG	JMUB145_1482	1	JMUB590_1482	1	SERP0980	0.9403	S. epidermidis_CG	JMUB0001_1337	0.9403	S. capitis_CG
CDS	1537726	1538517	+	JMUB898_1477		hypothetical protein	S. epidermidis-S. capitis-S. caprae_CG		S. caprae_CG	JMUB145_1483	1	JMUB590_1483	1	SERP0979	0.9163	S. epidermidis_CG	JMUB0001_1338	0.9544	S. capitis_CG
CDS	1538530	1540419	+	JMUB898_1478		hypothetical protein	S. epidermidis-S. capitis-S. caprae_CG		S. caprae_CG	JMUB145_1484	1	JMUB590_1484	1	SERP0978	0.875	S. epidermidis_CG	JMUB0001_1339	0.9078	S. capitis_CG
CDS	1540618	1541961	+	JMUB898_1479		hypothetical protein, simialr to branched-chain amino acid transport system carrier protein	S. epidermidis-S. capitis-S. caprae_CG		S. caprae_CG	JMUB145_1485	1	JMUB590_1485	1	SERP0977	0.83	S. epidermidis_CG	JMUB0001_1340	0.8926	S. capitis_CG
CDS	1542106	1543239	-	JMUB898_1480		TelA-like protein	S. epidermidis-S. capitis-S. caprae_CG		S. caprae_CG	JMUB145_1486	1	JMUB590_1486	1	SERP0976	0.7952	S. epidermidis_CG	JMUB0001_1341	0.9363	S. capitis_CG
CDS	1543262	1543888	-	JMUB898_1481		hypothetical protein	S. epidermidis-S. capitis-S. caprae_CG		S. caprae_CG	JMUB145_1487	1	JMUB590_1487	1	SERP0975	0.8454	S. epidermidis_CG	JMUB0001_1342	0.9279	S. capitis_CG
CDS	1543914	1544183	-	JMUB898_1482		acylphosphatase	S. epidermidis-S. capitis-S. caprae_CG		S. caprae_CG	JMUB145_1488	1	JMUB590_1488	1	SERP0974	0.8202	S. epidermidis_CG	JMUB0001_1343	0.8202	S. capitis_CG
CDS	1544343	1544651	+	JMUB898_1483		DNA binding protein	S. capitis-S. caprae_CG		S. caprae_CG	JMUB145_1489	1	JMUB590_1489	1	SERP0973	0.7941		JMUB0001_1344	0.8529	S. capitis_CG
CDS	1544834	1545034	+	JMUB898_1484	cspA	major cold shock protein CspA	S. epidermidis-S. capitis-S. caprae_CG		S. caprae_CG	JMUB145_1490	1	JMUB590_1490	1	SERP0972	0.9848	S. epidermidis_CG	JMUB0001_1345	1	S. capitis_CG
CDS	1545399	1546664	-	JMUB898_1485	lysA	diaminopimelate decarboxylase	S. epidermidis-S. capitis-S. caprae_CG		S. caprae_CG	JMUB145_1491	1	JMUB590_1491	1	SERP0970	0.848	S. epidermidis_CG	JMUB0001_1348	0.924	S. capitis_CG
CDS	1546665	1547741	-	JMUB898_1486	alr2	alanine racemase 2	S. epidermidis-S. capitis-S. caprae_CG		S. caprae_CG	JMUB145_1492	0.9972	JMUB590_1492	0.9972	SERP0969	0.8101	S. epidermidis_CG	JMUB0001_1349	0.8855	S. capitis_CG
CDS	1547747	1548898	-	JMUB898_1487		hypothetical protein	S. epidermidis-S. capitis-S. caprae_CG		S. caprae_CG	JMUB145_1493	0.9974	JMUB590_1493	0.9974	SERP0968	0.8512	S. epidermidis_CG	JMUB0001_1350	0.9269	S. capitis_CG
CDS	1549081	1549800	-	JMUB898_1488	dapH	2,3,4,5-tetrahydropyridine-2,6-dicarboxylate=N-acetyltransferase	S. epidermidis-S. capitis-S. caprae_CG		S. caprae_CG	JMUB145_1494	1	JMUB590_1494	1	SERP0967	0.8996	S. epidermidis_CG	JMUB0001_1351	0.9414	S. capitis_CG
CDS	1549827	1550552	-	JMUB898_1489	dapB	dihydrodipicolinate reductase	S. epidermidis-S. capitis-S. caprae_CG		S. caprae_CG	JMUB145_1495	1	JMUB590_1495	1	SERP0966	0.8465	S. epidermidis_CG	JMUB0001_1352	0.9004	S. capitis_CG
CDS	1550549	1551436	-	JMUB898_1490	dapA	dihydrodipicolinate synthase	S. epidermidis-S. capitis-S. caprae_CG		S. caprae_CG	JMUB145_1496	1	JMUB590_1496	1	SERP0965	0.8299	S. epidermidis_CG	JMUB0001_1353	0.9184	S. capitis_CG
CDS	1551438	1552427	-	JMUB898_1491	asd	aspartate semialdehyde dehydrogenase	S. epidermidis-S. capitis-S. caprae_CG		S. caprae_CG	JMUB145_1497	1	JMUB590_1497	1	SERP0964	0.921	S. epidermidis_CG	JMUB0001_1354	0.9544	S. capitis_CG
CDS	1552496	1553698	-	JMUB898_1492	lysC	aspartate kinase homolog	S. epidermidis-S. capitis-S. caprae_CG		S. caprae_CG	JMUB145_1498	1	JMUB590_1498	1	SERP0963	0.91	S. epidermidis_CG	JMUB0001_1355	0.95	S. capitis_CG
CDS	1554267	1555874	-	JMUB898_1493		ABC superfamily ATP binding cassettetransporter, binding protein	S. epidermidis-S. capitis-S. caprae_CG		S. caprae_CG	JMUB145_1499	1	JMUB590_1499	1	SERP0962	0.9738	S. epidermidis_CG	JMUB0001_1356	0.985	S. capitis_CG
CDS	1556092	1556988	+	JMUB898_1494	cvfB	conserved virulence factor B	S. epidermidis-S. capitis-S. caprae_CG		S. caprae_CG	JMUB145_1500	1	JMUB590_1500	1	SERP0961	0.9161	S. epidermidis_CG	JMUB0001_1357	0.9698	S. capitis_CG
CDS	1557497	1558039	+	JMUB898_1495		hypothetical protein	S. caprae_CG		S. caprae_CG	JMUB145_1501	1	JMUB590_1501	1
CDS	1558192	1558803	+	JMUB898_1496		hypothetical protein	S. caprae_CG		S. caprae_CG	JMUB145_1502	1	JMUB590_1502	1
CDS	1558817	1559476	+	JMUB898_1497		hypothetical protein	S. caprae_CG		S. caprae_CG	JMUB145_1503	0.9909	JMUB590_1503	0.9909
CDS	1560136	1561137	+	JMUB898_1498	pstS	phosphate-binding protein PstS	S. epidermidis-S. capitis-S. caprae_CG		S. caprae_CG	JMUB145_1504	0.997	JMUB590_1504	0.997	SERP0960	0.9323	S. epidermidis_CG	JMUB0001_1358	0.9448	S. capitis_CG
CDS	1561338	1562264	+	JMUB898_1499	pstC	phosphate ABC superfamily ATP binding cassette transporter, membrane protein	S. epidermidis-S. capitis-S. caprae_CG		S. caprae_CG	JMUB145_1505	1	JMUB590_1505	1	SERP0959	0.9383	S. epidermidis_CG	JMUB0001_1359	0.9545	S. capitis_CG
CDS	1562266	1563171	+	JMUB898_1500		similar to phosphate ABC transporter	S. epidermidis-S. capitis-S. caprae_CG		S. caprae_CG	JMUB145_1506	1	JMUB590_1506	1	SERP0958	0.8904	S. epidermidis_CG	JMUB0001_1360	0.9402	S. capitis_CG
CDS	1563259	1564137	+	JMUB898_1501	pstB	phosphate import ATP-binding protein PstB	S. epidermidis-S. capitis-S. caprae_CG		S. caprae_CG	JMUB145_1507	1	JMUB590_1507	1	SERP0957	0.9315	S. epidermidis_CG	JMUB0001_1361	0.9658	S. capitis_CG
CDS	1564141	1564788	+	JMUB898_1502		hypothetical protein, similar to negative regulator PhoU	S. epidermidis-S. capitis-S. caprae_CG		S. caprae_CG	JMUB145_1508	1	JMUB590_1508	1	SERP0956	0.8884	S. epidermidis_CG	JMUB0001_1362	0.9907	S. capitis_CG
CDS	1564856	1566664	-	JMUB898_1503		oligoendopeptidase F	S. epidermidis-S. capitis-S. caprae_CG		S. caprae_CG	JMUB145_1509	1	JMUB590_1509	1	SERP0955	0.8317	S. epidermidis_CG	JMUB0001_1363	0.9101	S. capitis_CG
CDS	1566940	1567290	+	JMUB898_1504		NfeD-like membrane protein	S. epidermidis-S. capitis-S. caprae_CG		S. caprae_CG	JMUB145_1510	1	JMUB590_1510	1	SERP0954	0.7414	S. epidermidis_CG	JMUB0001_1364	0.8534	S. capitis_CG
CDS	1567484	1568488	+	JMUB898_1505		putative peptide/nickel transport system permease protein	S. epidermidis-S. capitis-S. caprae_CG		S. caprae_CG	JMUB145_1511	1	JMUB590_1511	1	SERP0953	0.7425	S. epidermidis_CG	JMUB0001_1365	0.78	S. capitis_CG
CDS	1568478	1569323	+	JMUB898_1506		putative oligopeptide transport system permeaseprotein oppC2	S. epidermidis-S. capitis-S. caprae_CG		S. caprae_CG	JMUB145_1512	0.9964	JMUB590_1512	1	SERP0952	0.8043	S. epidermidis_CG	JMUB0001_1367	0.8885	S. capitis_CG
CDS	1569295	1570068	+	JMUB898_1507	oppF	peptide ABC transporter ATP-binding protein	S. epidermidis-S. capitis-S. caprae_CG		S. caprae_CG	JMUB145_1513	1	JMUB590_1513	1	SERP0951	0.7093	S. epidermidis_CG	JMUB0001_1368	0.7087	S. capitis_CG
CDS	1570065	1570766	+	JMUB898_1508	appF	peptide ABC transporter ATP-binding protein	S. epidermidis-S. capitis-S. caprae_CG		S. caprae_CG	JMUB145_1514	1	JMUB590_1514	1	SERP0950	0.6277	S. epidermidis_CG	JMUB0001_1369	0.6753	S. capitis_CG
CDS	1570852	1571628	-	JMUB898_1509		hydrolase-related protein	S. epidermidis-S. capitis-S. caprae_CG		S. caprae_CG	JMUB145_1515	1	JMUB590_1515	1	SERP0948	0.7087	S. epidermidis_CG	JMUB0001_1370	0.8031	S. capitis_CG
CDS	1572677	1573930	-	JMUB898_1510	femB	aminoacyltransferase FemB	S. epidermidis-S. capitis-S. caprae_CG		S. caprae_CG	JMUB145_1516	1	JMUB590_1516	1	SERP0947	0.9137	S. epidermidis_CG	JMUB0001_1371	0.9448	S. capitis_CG
CDS	1573959	1575212	-	JMUB898_1511	femA	factor essential for expression of methicillin resistance/ peptidoglycan pentaglycine glycine transferase (the second and third glycine)	S. epidermidis-S. capitis-S. caprae_CG		S. caprae_CG	JMUB145_1517	1	JMUB590_1517	1	SERP0946	0.8633	S. epidermidis_CG	JMUB0001_1372	0.9257	S. capitis_CG
CDS	1575483	1576142	-	JMUB898_1512		ThiJ/PfpI family protein	S. epidermidis-S. capitis-S. caprae_CG		S. caprae_CG	JMUB145_1518	1	JMUB590_1518	1	SERP0944	0.7763	S. epidermidis_CG	JMUB0001_1373	0.8904	S. capitis_CG
CDS	1576235	1576966	-	JMUB898_1513		tryptophan synthase subunit alpha	S. epidermidis-S. capitis-S. caprae_CG		S. caprae_CG	JMUB145_1519	1	JMUB590_1519	1	SERP0943	0.679	S. epidermidis_CG	JMUB0001_1374	0.7695	S. capitis_CG
CDS	1576959	1578167	-	JMUB898_1514	trpB	tryptophan synthase beta chain TrpB	S. epidermidis-S. capitis-S. caprae_CG		S. caprae_CG	JMUB145_1520	1	JMUB590_1520	1	SERP0942	0.8429	S. epidermidis_CG	JMUB0001_1375	0.8628	S. capitis_CG
CDS	1578169	1578792	-	JMUB898_1515	trpF	N-(5'-phosphoribosyl)anthranilate isomerase	S. epidermidis-S. capitis-S. caprae_CG		S. caprae_CG	JMUB145_1521	1	JMUB590_1521	1	SERP0941	0.6039	S. epidermidis_CG	JMUB0001_1376	0.6667	S. capitis_CG
CDS	1578789	1579571	-	JMUB898_1516	trpC	indole-3-glycerol phosphate synthase	S. epidermidis-S. capitis-S. caprae_CG		S. caprae_CG	JMUB145_1522	1	JMUB590_1522	1	SERP0940	0.6848	S. epidermidis_CG	JMUB0001_1377	0.7962	S. capitis_CG
CDS	1579568	1580569	-	JMUB898_1517	trpD	anthranilate phosphoribosyltransferase	S. epidermidis-S. capitis-S. caprae_CG		S. caprae_CG	JMUB145_1523	1	JMUB590_1523	1	SERP0939	0.6667	S. epidermidis_CG	JMUB0001_1378	0.7976	S. capitis_CG
CDS	1580572	1581138	-	JMUB898_1518	trpG	anthranilate synthase component II	S. epidermidis-S. capitis-S. caprae_CG		S. caprae_CG	JMUB145_1524	1	JMUB590_1524	1	SERP0938	0.7447	S. epidermidis_CG	JMUB0001_1379	0.7979	S. capitis_CG
CDS	1581135	1582541	-	JMUB898_1519	trpE	anthranilate synthase component I TrpE	S. capitis-S. caprae_CG		S. caprae_CG	JMUB145_1525	1	JMUB590_1525	1	SERP0937	0.7521		JMUB0001_1380	0.7949	S. capitis_CG
CDS	1583033	1584070	-	JMUB898_1520		putative deblocking aminopeptidase	S. capitis-S. caprae_CG		S. caprae_CG	JMUB145_1526	1	JMUB590_1526	1				JMUB0001_1381	0.8517	S. capitis_CG
CDS	1584219	1585310	+	JMUB898_1521	tyrA	Prephenate dehydrogenase	S. capitis-S. caprae_CG		S. caprae_CG	JMUB145_1527	1	JMUB590_1527	1	SERP0936	0.7784		JMUB0001_1382	0.8485	S. capitis_CG
CDS	1585392	1586654	-	JMUB898_1522		DNA-damage repair protein	S. epidermidis-S. capitis-S. caprae_CG		S. caprae_CG	JMUB145_1528	1	JMUB590_1528	1	SERP0935	0.9286	S. epidermidis_CG	JMUB0001_1383	0.969	S. capitis_CG
CDS	1586812	1586997	+	JMUB898_1523		4-oxalocrotonate tautomerase	S. epidermidis-S. capitis-S. caprae_CG		S. caprae_CG	JMUB145_1529	1	JMUB590_1529	1	SERP0934	0.9344	S. epidermidis_CG	JMUB0001_1384	0.9016	S. capitis_CG
CDS	1587094	1588086	-	JMUB898_1524	msrR	regulatory protein MsrR	S. epidermidis-S. capitis-S. caprae_CG		S. caprae_CG	JMUB145_1530	0.997	JMUB590_1530	0.997	SERP0932	0.8936	S. epidermidis_CG	JMUB0001_1385	0.9451	S. capitis_CG
CDS	1588223	1588726	+	JMUB898_1525	msrA3	peptide methionine sulfoxide reductase homolog	S. epidermidis-S. capitis-S. caprae_CG		S. caprae_CG	JMUB145_1531	1	JMUB590_1531	1	SERP0931	0.8623	S. epidermidis_CG	JMUB0001_1386	0.9162	S. capitis_CG
CDS	1588778	1591300	-	JMUB898_1526	mprF	phosphatidylglycerol lysyltransferase	S. capitis-S. caprae_CG		S. caprae_CG	JMUB145_1532	1	JMUB590_1532	1	SERP0930	0.8393		JMUB0001_1387	0.9274	S. capitis_CG
CDS	1591619	1592833	-	JMUB898_1527		hypothetical protein	S. epidermidis-S. capitis-S. caprae_CG		S. caprae_CG	JMUB145_1533	1	JMUB590_1533	1	SERP0929	0.8878	S. epidermidis_CG	JMUB0001_1388	0.9257	S. capitis_CG
CDS	1592996	1593847	-	JMUB898_1528	glcT	transcription antiterminator	S. epidermidis-S. capitis-S. caprae_CG		S. caprae_CG	JMUB145_1534	0.9965	JMUB590_1534	0.9965	SERP0928	0.7643	S. epidermidis_CG	JMUB0001_1389	0.8865	S. capitis_CG
CDS	1594035	1595498	-	JMUB898_1529		hypothetical protein, similar to Na+/H+-dependent alanine carrier protein	S. epidermidis-S. capitis-S. caprae_CG		S. caprae_CG	JMUB145_1535	1	JMUB590_1535	1	SERP0927	0.9381	S. epidermidis_CG	JMUB0001_1390	0.9795	S. capitis_CG
CDS	1595715	1598117	-	JMUB898_1530	parC	DNA topoisomerase 4 subunit A	S. epidermidis-S. capitis-S. caprae_CG		S. caprae_CG	JMUB145_1536	0.9975	JMUB590_1536	0.9988	SERP0926	0.9075	S. epidermidis_CG	JMUB0001_1391	0.945	S. capitis_CG
CDS	1598114	1600114	-	JMUB898_1531	parE	topoisomerase IV subunit B	S. epidermidis-S. capitis-S. caprae_CG		S. caprae_CG	JMUB145_1537	1	JMUB590_1537	1	SERP0925	0.9489	S. epidermidis_CG	JMUB0001_1392	0.9835	S. capitis_CG
CDS	1600317	1600925	+	JMUB898_1532	plsY	glycerol-3-phosphate acyltransferase	S. epidermidis-S. capitis-S. caprae_CG		S. caprae_CG	JMUB145_1538	1	JMUB590_1538	1	SERP0924	0.9455	S. epidermidis_CG	JMUB0001_1393	0.9604	S. capitis_CG
CDS	1601130	1601426	+	JMUB898_1533		HesB/YadR/YfhF-family protein	S. epidermidis-S. capitis-S. caprae_CG		S. caprae_CG	JMUB145_1539	1	JMUB590_1539	1	SERP0923	0.6804	S. epidermidis_CG	JMUB0001_1394	0.8265	S. capitis_CG
CDS	1601474	1601941	-	JMUB898_1534		putative 4-hydroxybenzoyl-CoA thioesterase	S. epidermidis-S. capitis-S. caprae_CG		S. caprae_CG	JMUB145_1540	1	JMUB590_1540	1	SERP0922	0.8581	S. epidermidis_CG	JMUB0001_1395	0.9355	S. capitis_CG
CDS	1602075	1604780	-	JMUB898_1535	citB	aconitate hydratase	S. epidermidis-S. capitis-S. caprae_CG		S. caprae_CG	JMUB145_1541	1	JMUB590_1541	1	SERP0921	0.9523	S. epidermidis_CG	JMUB0001_1396	0.9845	S. capitis_CG
CDS	1605073	1606713	-	JMUB898_1536	opuD	glycine betaine transporter	S. epidermidis-S. capitis-S. caprae_CG		S. caprae_CG	JMUB145_1542	0.9982	JMUB590_1542	0.9982	SERP0920	0.9103	S. epidermidis_CG	JMUB0001_1397	0.9432	S. capitis_CG
CDS	1606801	1607010	-	JMUB898_1537		hypothetical protein	S. caprae_CG		S. caprae_CG	JMUB145_1543	1	JMUB590_1543	1
CDS	1606928	1607284	+	JMUB898_1538	mscL	large-conductance mechanosensitive channel	S. epidermidis-S. capitis-S. caprae_CG		S. caprae_CG	JMUB145_1544	1	JMUB590_1544	1	SERP0919	0.9138	S. epidermidis_CG	JMUB0001_1398	0.9746	S. capitis_CG
CDS	1607338	1610367	-	JMUB898_1539	sbcC	exonuclease SbcCD, C subunit	S. epidermidis-S. capitis-S. caprae_CG		S. caprae_CG	JMUB145_1545	1	JMUB590_1545	1	SERP0918	0.5768	S. epidermidis_CG	JMUB0001_1399	0.6739	S. capitis_CG
CDS	1610371	1611495	-	JMUB898_1540	sbcD	putative exonuclease SbcD	S. capitis-S. caprae_CG		S. caprae_CG	JMUB145_1546	1	JMUB590_1546	1	SERP0917	0.7158		JMUB0001_1400	0.8075	S. capitis_CG
CDS	1611609	1612076	-	JMUB898_1541		hypothetical protein	S. epidermidis-S. capitis-S. caprae_CG		S. caprae_CG	JMUB145_1547	1	JMUB590_1547	1	SERP0916	0.8968	S. epidermidis_CG	JMUB0001_1401	0.9742	S. capitis_CG
CDS	1612386	1612634	-	JMUB898_1542		hypothetical protein	S. epidermidis-S. capitis-S. caprae_CG		S. caprae_CG	JMUB145_1548	1	JMUB590_1548	1	SERP0914	0.8833	S. epidermidis_CG	JMUB0001_1405	0.9878	S. capitis_CG
CDS	1612851	1614839	-	JMUB898_1543	tkt	transketolase	S. epidermidis-S. capitis-S. caprae_CG		S. caprae_CG	JMUB145_1549	1	JMUB590_1549	1	SERP0912	0.8837	S. epidermidis_CG	JMUB0001_1406	0.9713	S. capitis_CG
CDS	1614964	1615209	-	JMUB898_1544		hypothetical protein	S. epidermidis-S. capitis-S. caprae_CG		S. caprae_CG	JMUB145_1550	1	JMUB590_1550	1	SERP0911	0.8462	S. epidermidis_CG	JMUB0001_1407	0.9359	S. capitis_CG
CDS	1615387	1615620	-	JMUB898_1545		hypothetical protein	S. epidermidis-S. capitis-S. caprae_CG		S. caprae_CG	JMUB145_1551	1	JMUB590_1551	1	SERP0910	0.6234	S. epidermidis_CG	JMUB0001_1408	0.9091	S. capitis_CG
CDS	1615763	1616383	+	JMUB898_1546	lexA	LexA repressor	S. epidermidis-S. capitis-S. caprae_CG		S. caprae_CG	JMUB145_1552	1	JMUB590_1552	1	SERP0909	0.9806	S. epidermidis_CG	JMUB0001_1409	0.9757	S. capitis_CG
CDS	1616614	1617639	-	JMUB898_1547		hypothetical protein	S. epidermidis-S. capitis-S. caprae_CG		S. caprae_CG	JMUB145_1553	1	JMUB590_1553	1	SERP0907	0.6921	S. epidermidis_CG	JMUB0001_1410	0.8327	S. capitis_CG
CDS	1617653	1618630	-	JMUB898_1548	guaC	hypothetical protein, similar to GMP reductase	S. epidermidis-S. capitis-S. caprae_CG		S. caprae_CG	JMUB145_1554	1	JMUB590_1554	1	SERP0906	0.9138	S. epidermidis_CG	JMUB0001_1411	0.96	S. capitis_CG
CDS	1618791	1619060	-	JMUB898_1549	rpsN	30S ribosomal protein S14	S. epidermidis-S. capitis-S. caprae_CG		S. caprae_CG	JMUB145_1555	1	JMUB590_1555	1	SERP0905	0.9663	S. epidermidis_CG	JMUB0001_1412	0.9775	S. capitis_CG
CDS	1619279	1619428	-	JMUB898_1550	rpmG	50S ribosomal protein L33	S. epidermidis-S. capitis-S. caprae_CG		S. caprae_CG	JMUB145_1556	1	JMUB590_1556	1	SERP0904	1	S. epidermidis_CG	JMUB0001_1413	1	S. capitis_CG
CDS	1619522	1621036	-	JMUB898_1551	katA	catalase	S. epidermidis-S. capitis-S. caprae_CG		S. caprae_CG	JMUB145_1557	0.996	JMUB590_1557	0.996	SERP0903	0.9425	S. epidermidis_CG	JMUB0001_1414	0.9603	S. capitis_CG
CDS	1621256	1622704	+	JMUB898_1552		gamma-aminobutyrate permease	S. epidermidis-S. capitis-S. caprae_CG		S. caprae_CG	JMUB145_1558	1	JMUB590_1558	1	SERP0902	0.9191	S. epidermidis_CG	JMUB0001_1415	0.9461	S. capitis_CG
CDS	1622874	1623188	+	JMUB898_1553		hypothetical protein	S. epidermidis-S. capitis-S. caprae_CG		S. caprae_CG	JMUB145_1559	1	JMUB590_1559	1	SERP0901	0.9135	S. epidermidis_CG	JMUB0001_1416	0.9038	S. capitis_CG
CDS	1623308	1624111	-	JMUB898_1554		hypothetical protein	S. epidermidis-S. capitis-S. caprae_CG		S. caprae_CG	JMUB145_1560	1	JMUB590_1560	1	SERP0900	0.7865	S. epidermidis_CG	JMUB0001_1417	0.8727	S. capitis_CG
CDS	1624175	1625095	-	JMUB898_1555	thrB	homoserine kinase homolog	S. epidermidis-S. capitis-S. caprae_CG		S. caprae_CG	JMUB145_1561	1	JMUB590_1561	1	SERP0899	0.8562	S. epidermidis_CG	JMUB0001_1418	0.902	S. capitis_CG
CDS	1625097	1626161	-	JMUB898_1556	thrC	threonine synthase	S. epidermidis-S. capitis-S. caprae_CG		S. caprae_CG	JMUB145_1562	1	JMUB590_1562	1	SERP0898	0.9266	S. epidermidis_CG	JMUB0001_1419	0.9294	S. capitis_CG
CDS	1626167	1627447	-	JMUB898_1557	dhoM	homoserine dehydrogenase	S. epidermidis-S. capitis-S. caprae_CG		S. caprae_CG	JMUB145_1563	1	JMUB590_1563	1	SERP0897	0.8662	S. epidermidis_CG	JMUB0001_1420	0.9131	S. capitis_CG
CDS	1627636	1629012	+	JMUB898_1558		aspartate kinase homolog	S. epidermidis-S. capitis-S. caprae_CG		S. caprae_CG	JMUB145_1564	1	JMUB590_1564	1	SERP0896	0.8753	S. epidermidis_CG	JMUB0001_1421	0.9301	S. capitis_CG
CDS	1629089	1629682	-	JMUB898_1559		hypothetical protein	S. epidermidis-S. capitis-S. caprae_CG		S. caprae_CG	JMUB145_1565	1	JMUB590_1565	1	SERP0895	0.6891	S. epidermidis_CG	JMUB0001_1422	0.8173	S. capitis_CG
CDS	1630018	1630890	+	JMUB898_1560		hypothetical protein	S. epidermidis-S. capitis-S. caprae_CG		S. caprae_CG	JMUB145_1566	1	JMUB590_1566	1	SERP0893	0.8608	S. epidermidis_CG	JMUB0001_1423	0.8679	S. capitis_CG
CDS	1630982	1631518	-	JMUB898_1561	nuc	thermonuclease	S. epidermidis-S. capitis-S. caprae_CG		S. caprae_CG	JMUB145_1567	1	JMUB590_1567	1	SERP0891	0.7191	S. epidermidis_CG	JMUB0001_1424	0.8202	S. capitis_CG
CDS	1631683	1631871	+	JMUB898_1562		hypothetical protein	S. epidermidis-S. capitis-S. caprae_CG		S. caprae_CG	JMUB145_1568	1	JMUB590_1568	1	SERP0890	0.7049	S. epidermidis_CG	JMUB0001_1425	0.9355	S. capitis_CG
CDS	1632071	1632250	+	JMUB898_1563		hypothetical protein	S. capitis-S. caprae_CG		S. caprae_CG	JMUB145_1569	1	JMUB590_1569	1				JMUB0001_1426	0.614	S. capitis_CG
CDS	1632282	1632884	-	JMUB898_1564		putative two-component response regulator	S. epidermidis-S. capitis-S. caprae_CG		S. caprae_CG	JMUB145_1570	1	JMUB590_1570	1	SERP0889	0.81	S. epidermidis_CG	JMUB0001_1427	0.89	S. capitis_CG
CDS	1632881	1633981	-	JMUB898_1565		two-component sensor histidine kinase	S. epidermidis-S. capitis-S. caprae_CG		S. caprae_CG	JMUB145_1571	1	JMUB590_1571	1	SERP0888	0.5994	S. epidermidis_CG	JMUB0001_1428	0.7842	S. capitis_CG
CDS	1633982	1634713	-	JMUB898_1566		ABC transporter permease	S. epidermidis-S. capitis-S. caprae_CG		S. caprae_CG	JMUB145_1572	1	JMUB590_1572	1	SERP0887	0.7149	S. epidermidis_CG	JMUB0001_1429	0.8313	S. capitis_CG
CDS	1634707	1635591	-	JMUB898_1567		ABC transporter, ATP-binding protein	S. epidermidis-S. capitis-S. caprae_CG		S. caprae_CG	JMUB145_1573	1	JMUB590_1573	1	SERP0886	0.6121	S. epidermidis_CG	JMUB0001_1430	0.6747	S. capitis_CG
CDS	1635767	1637239	-	JMUB898_1568	cls1	cardiolipin synthase 1	S. epidermidis-S. capitis-S. caprae_CG		S. caprae_CG	JMUB145_1574	1	JMUB590_1574	1	SERP0885	0.8633	S. epidermidis_CG	JMUB0001_1431	0.9265	S. capitis_CG
CDS	1637300	1637497	-	JMUB898_1569		hypothetical protein	S. epidermidis-S. capitis-S. caprae_CG		S. caprae_CG	JMUB145_1575	1	JMUB590_1575	1	SERP0884	0.7031	S. epidermidis_CG	JMUB0001_1432	0.8462	S. capitis_CG
CDS	1637819	1638844	+	JMUB898_1570		aromatic amino acid beta-eliminatinglyase/threonine aldolase	S. epidermidis-S. capitis-S. caprae_CG		S. caprae_CG	JMUB145_1576	1	JMUB590_1576	1	SERP0883	0.8592	S. epidermidis_CG	JMUB0001_1433	0.9238	S. capitis_CG
CDS	1639166	1639444	-	JMUB898_1571		hypothetical protein
CDS	1639537	1639923	-	JMUB898_1572		hypothetical protein	S. caprae_CG		S. caprae_CG	JMUB145_1578	1	JMUB590_1578	1				JMUB0001_1436	0.8571
CDS	1640087	1640338	-	JMUB898_1573		hypothetical protein	S. caprae_CG		S. caprae_CG	JMUB145_1579	1	JMUB590_1579	1
CDS	1640430	1641092	-	JMUB898_1574		putative phage head morphogenesis protein	S. caprae_CG		S. caprae_CG	JMUB145_1580	1	JMUB590_1580	1				JMUB0001_1435	0.6575
CDS	1641637	1642032	-	JMUB898_1575		toxin-antitoxin system, antitoxin component, HicB family	S. caprae_CG		S. caprae_CG	JMUB145_1581	1	JMUB590_1581	1
CDS	1642148	1642345	-	JMUB898_1576		hypothetical protein	S. caprae_CG		S. caprae_CG	JMUB145_1582	1	JMUB590_1582	1
CDS	1642661	1642822	-	JMUB898_1577		N-acetylmuramoyl-L-alanine amidase, family 2	S. caprae_CG		S. caprae_CG	JMUB145_1583	1	JMUB590_1583	0.9623
CDS	1643246	1644586	-	JMUB898_1578	glnA	glutamine-ammonia ligase	S. epidermidis-S. capitis-S. caprae_CG		S. caprae_CG	JMUB145_1584	0.9978	JMUB590_1584	0.9978	SERP0876	0.9731	S. epidermidis_CG	JMUB0001_1438	0.9843	S. capitis_CG
CDS	1644606	1644974	-	JMUB898_1579	glnR	glutamine synthetase repressor GlnR	S. epidermidis-S. capitis-S. caprae_CG		S. caprae_CG	JMUB145_1585	1	JMUB590_1585	1	SERP0875	0.9333	S. epidermidis_CG	JMUB0001_1439	0.9836	S. capitis_CG
CDS	1645237	1646475	-	JMUB898_1580		alminium resistance protein	S. epidermidis-S. capitis-S. caprae_CG		S. caprae_CG	JMUB145_1586	1	JMUB590_1586	1	SERP0874	0.8617	S. epidermidis_CG	JMUB0001_1440	0.9393	S. capitis_CG
CDS	1646492	1647730	-	JMUB898_1581	hflX	GTPase HflX	S. epidermidis-S. capitis-S. caprae_CG		S. caprae_CG	JMUB145_1587	1	JMUB590_1587	1	SERP0873	0.8665	S. epidermidis_CG	JMUB0001_1441	0.9175	S. capitis_CG
CDS	1647843	1648319	+	JMUB898_1582	bsaA	glutathione peroxidase homolog BsaA	S. epidermidis-S. capitis-S. caprae_CG		S. caprae_CG	JMUB145_1588	1	JMUB590_1588	1	SERP0872	0.9114	S. epidermidis_CG	JMUB0001_1442	0.962	S. capitis_CG
CDS	1648667	1648906	-	JMUB898_1583		hypothetical protein, similar to host factor-1	S. epidermidis-S. capitis-S. caprae_CG		S. caprae_CG	JMUB145_1589	1	JMUB590_1589	1	SERP0871	0.8608	S. epidermidis_CG	JMUB0001_1443	0.9701	S. capitis_CG
CDS	1648860	1649858	-	JMUB898_1584	miaA	tRNA dimethylallyltransferase	S. epidermidis-S. capitis-S. caprae_CG		S. caprae_CG	JMUB145_1590	1	JMUB590_1590	1	SERP0870	0.8464	S. epidermidis_CG	JMUB0001_1444	0.8976	S. capitis_CG
CDS	1649863	1650798	-	JMUB898_1585		lysophospholipase	S. epidermidis-S. capitis-S. caprae_CG		S. caprae_CG	JMUB145_1591	0.9968	JMUB590_1591	0.9968	SERP0869	0.7532	S. epidermidis_CG	JMUB0001_1445	0.8875	S. capitis_CG
CDS	1651046	1652719	-	JMUB898_1586	glpD	aerobic glycerol-3-phosphate dehydrogenase	S. epidermidis-S. capitis-S. caprae_CG		S. caprae_CG	JMUB145_1592	1	JMUB590_1592	1	SERP0868	0.9335	S. epidermidis_CG	JMUB0001_1446	0.9677	S. capitis_CG
CDS	1652896	1654395	-	JMUB898_1587	glpK	glycerol kinase	S. epidermidis-S. capitis-S. caprae_CG		S. caprae_CG	JMUB145_1593	1	JMUB590_1593	1	SERP0867	0.9339	S. epidermidis_CG	JMUB0001_1447	0.976	S. capitis_CG
CDS	1654552	1655370	-	JMUB898_1588	glpF	glycerol uptake facilitator	S. epidermidis-S. capitis-S. caprae_CG		S. caprae_CG	JMUB145_1594	1	JMUB590_1594	1	SERP0866	0.854	S. epidermidis_CG	JMUB0001_1448	0.9669	S. capitis_CG
CDS	1655701	1656234	-	JMUB898_1589	glpP	glycerol uptake operon antiterminator regulatory protein	S. epidermidis-S. capitis-S. caprae_CG		S. caprae_CG	JMUB145_1595	1	JMUB590_1595	1	SERP0865	0.8418	S. epidermidis_CG	JMUB0001_1449	0.9266	S. capitis_CG
CDS	1656248	1658218	-	JMUB898_1590	mutL	DNA mismatch repair protein mutL	S. epidermidis-S. capitis-S. caprae_CG		S. caprae_CG	JMUB145_1596	0.997	JMUB590_1596	0.997	SERP0864	0.814	S. epidermidis_CG	JMUB0001_1450	0.8478	S. capitis_CG
CDS	1658234	1660852	-	JMUB898_1591	mutS	DNA mismatch repair protein MutS	S. epidermidis-S. capitis-S. caprae_CG		S. caprae_CG	JMUB145_1597	0.9989	JMUB590_1597	0.9989	SERP0863	0.8469	S. epidermidis_CG	JMUB0001_1451	0.9174	S. capitis_CG
CDS	1660845	1661015	-	JMUB898_1592		hypothetical protein	S. caprae_CG		S. caprae_CG	JMUB145_1598	1	JMUB590_1598	1
CDS	1661055	1661549	-	JMUB898_1593		hypothetical protein	S. epidermidis-S. capitis-S. caprae_CG		S. caprae_CG	JMUB145_1599	1	JMUB590_1599	1	SERP0862	0.8415	S. epidermidis_CG	JMUB0001_1452	0.878	S. capitis_CG
CDS	1661573	1661938	-	JMUB898_1594		hypothetical protein	S. epidermidis-S. capitis-S. caprae_CG		S. caprae_CG	JMUB145_1600	1	JMUB590_1600	1	SERP0861	0.6612	S. epidermidis_CG	JMUB0001_1453	0.8843	S. capitis_CG
CDS	1661940	1663484	-	JMUB898_1595	miaB	tRNA-2-methylthio-N6-dimethylallyladenosine synthase	S. epidermidis-S. capitis-S. caprae_CG		S. caprae_CG	JMUB145_1601	1	JMUB590_1601	1	SERP0860	0.9377	S. epidermidis_CG	JMUB0001_1454	0.9708	S. capitis_CG
CDS	1663686	1663982	-	JMUB898_1596		hypothetical protein	S. epidermidis-S. capitis-S. caprae_CG		S. caprae_CG	JMUB145_1602	1	JMUB590_1602	1	SERP0859	0.9062	S. epidermidis_CG	JMUB0001_1455	0.9286	S. capitis_CG
CDS	1664066	1664686	-	JMUB898_1597		hypothetical protein	S. epidermidis-S. capitis-S. caprae_CG		S. caprae_CG	JMUB145_1603	1	JMUB590_1603	1	SERP0858	0.6585	S. epidermidis_CG	JMUB0001_1456	0.7756	S. capitis_CG
CDS	1664844	1665710	-	JMUB898_1598		hypothetical protein, similar to 2-oxoacid ferredoxin oxidoreductase, beta subunit	S. epidermidis-S. capitis-S. caprae_CG		S. caprae_CG	JMUB145_1604	1	JMUB590_1604	1	SERP0857	0.9306	S. epidermidis_CG	JMUB0001_1457	0.9549	S. capitis_CG
CDS	1665711	1667471	-	JMUB898_1599		2-oxoglutarate/2-oxoacid ferredoxin oxidoreductase subunit alpha	S. epidermidis-S. capitis-S. caprae_CG		S. caprae_CG	JMUB145_1605	1	JMUB590_1605	1	SERP0856	0.8567	S. epidermidis_CG	JMUB0001_1458	0.9181	S. capitis_CG
CDS	1667606	1668400	-	JMUB898_1600		similar to phosphoesterase family protein	S. epidermidis-S. capitis-S. caprae_CG		S. caprae_CG	JMUB145_1606	1	JMUB590_1606	1	SERP0855	0.8973	S. epidermidis_CG	JMUB0001_1459	0.947	S. capitis_CG
CDS	1668563	1668778	+	JMUB898_1601		hypothetical protein	S. epidermidis-S. capitis-S. caprae_CG		S. caprae_CG	JMUB145_1607	1	JMUB590_1607	1	SERP0854	0.8592	S. epidermidis_CG	JMUB0001_1460	0.9437	S. capitis_CG
CDS	1669089	1670648	-	JMUB898_1602		putative ribonuclease	S. epidermidis-S. capitis-S. caprae_CG		S. caprae_CG	JMUB145_1608	0.9981	JMUB590_1608	0.9981	SERP0853	0.9653	S. epidermidis_CG	JMUB0001_1461	0.9807	S. capitis_CG
CDS	1670891	1671943	-	JMUB898_1603	recA	recombination protein RecA	S. epidermidis-S. capitis-S. caprae_CG		S. caprae_CG	JMUB145_1609	1	JMUB590_1609	1	SERP0852	0.9828	S. epidermidis_CG	JMUB0001_1462	0.98	S. capitis_CG
CDS	1672108	1673259	-	JMUB898_1604	cinA	competence-damage inducible protein	S. epidermidis-S. capitis-S. caprae_CG		S. caprae_CG	JMUB145_1610	1	JMUB590_1610	1	SERP0851	0.7664	S. epidermidis_CG	JMUB0001_1463	0.8141	S. capitis_CG
CDS	1673445	1674026	-	JMUB898_1605	pgsA	CDP-diacylglycerol--glycerol-3-phosphate 3-phosphatidyltransferase	S. epidermidis-S. capitis-S. caprae_CG		S. caprae_CG	JMUB145_1611	0.9948	JMUB590_1611	0.9948	SERP0850	0.9326	S. epidermidis_CG	JMUB0001_1464	0.9845	S. capitis_CG
CDS	1674058	1674450	-	JMUB898_1606		Cro/CI family transcriptional regulator	S. epidermidis-S. capitis-S. caprae_CG		S. caprae_CG	JMUB145_1612	1	JMUB590_1612	1	SERP0849	0.7462	S. epidermidis_CG	JMUB0001_1465	0.8923	S. capitis_CG
CDS	1674469	1675296	-	JMUB898_1607		hypothetical protein	S. epidermidis-S. capitis-S. caprae_CG		S. caprae_CG	JMUB145_1613	1	JMUB590_1613	1	SERP0848	0.9179	S. epidermidis_CG	JMUB0001_1466	0.9745	S. capitis_CG
CDS	1675481	1676185	-	JMUB898_1608	fabG	3-oxoacyl-(acyl-carrier protein) reductase	S. epidermidis-S. capitis-S. caprae_CG		S. caprae_CG	JMUB145_1614	1	JMUB590_1614	1	SERP0847	0.7564	S. epidermidis_CG	JMUB0001_1467	0.8043	S. capitis_CG
CDS	1676185	1677471	-	JMUB898_1609		processing proteinase	S. epidermidis-S. capitis-S. caprae_CG		S. caprae_CG	JMUB145_1615	1	JMUB590_1615	1	SERP0846	0.8735	S. epidermidis_CG	JMUB0001_1468	0.9133	S. capitis_CG
CDS	1677471	1678745	-	JMUB898_1610		hypothetical protein, similar to processing proteinase-like protein	S. epidermidis-S. capitis-S. caprae_CG		S. caprae_CG	JMUB145_1616	1	JMUB590_1616	1	SERP0845	0.7512	S. epidermidis_CG	JMUB0001_1469	0.8255	S. capitis_CG
CDS	1678783	1679493	-	JMUB898_1611		hypothetical protein	S. epidermidis-S. capitis-S. caprae_CG		S. caprae_CG	JMUB145_1617	1	JMUB590_1617	1	SERP0844	0.839	S. epidermidis_CG	JMUB0001_1470	0.8898	S. capitis_CG
CDS	1679496	1681907	-	JMUB898_1612	ftsK	DNA translocase FtsK	S. epidermidis-S. capitis-S. caprae_CG		S. caprae_CG	JMUB145_1618	0.9988	JMUB590_1618	0.9988	SERP0843	0.8236	S. epidermidis_CG	JMUB0001_1471	0.8983	S. capitis_CG
CDS	1682171	1683844	-	JMUB898_1613		beta-lactamase domain protein	S. epidermidis-S. capitis-S. caprae_CG		S. caprae_CG	JMUB145_1619	1	JMUB590_1619	1	SERP0842	0.9551	S. epidermidis_CG	JMUB0001_1472	0.9856	S. capitis_CG
CDS	1684085	1686184	-	JMUB898_1614	pnpA	polyribonucleotide nucleotidyltransferase	S. capitis-S. caprae_CG		S. caprae_CG	JMUB145_1620	1	JMUB590_1620	1	SERP0841	0.9499		JMUB0001_1473	0.9756	S. capitis_CG
CDS	1686501	1686770	-	JMUB898_1615	rpsO	30S ribosomal protein S15	S. epidermidis-S. capitis-S. caprae_CG		S. caprae_CG	JMUB145_1621	1	JMUB590_1621	1	SERP0840	0.9775	S. epidermidis_CG	JMUB0001_1474	0.9888	S. capitis_CG
CDS	1687031	1688002	-	JMUB898_1616	ribC	riboflavin kinase / FAD synthase	S. epidermidis-S. capitis-S. caprae_CG		S. caprae_CG	JMUB145_1622	1	JMUB590_1622	1	SERP0839	0.8824	S. epidermidis_CG	JMUB0001_1475	0.9195	S. capitis_CG
CDS	1688018	1688935	-	JMUB898_1617	truB	tRNA pseudouridine synthase B	S. epidermidis-S. capitis-S. caprae_CG		S. caprae_CG	JMUB145_1623	1	JMUB590_1623	1	SERP0838	0.7279	S. epidermidis_CG	JMUB0001_1476	0.7836	S. capitis_CG
CDS	1689083	1689433	-	JMUB898_1618	rbfA	ribosome-binding factor A	S. epidermidis-S. capitis-S. caprae_CG		S. caprae_CG	JMUB145_1624	1	JMUB590_1624	1	SERP0837	0.9224	S. epidermidis_CG	JMUB0001_1477	0.9655	S. capitis_CG
CDS	1689595	1691760	-	JMUB898_1619	infB	translation initiation factor IF-2	S. capitis-S. caprae_CG		S. caprae_CG	JMUB145_1625	0.9986	JMUB590_1625	0.9986	SERP0836	0.9203		JMUB0001_1478	0.956	S. capitis_CG
CDS	1691765	1692082	-	JMUB898_1620		ribosomal protein	S. epidermidis-S. capitis-S. caprae_CG		S. caprae_CG	JMUB145_1626	1	JMUB590_1626	1	SERP0835	0.7524	S. epidermidis_CG	JMUB0001_1479	0.8952	S. capitis_CG
CDS	1692079	1692363	-	JMUB898_1621		hypothetical protein	S. epidermidis-S. capitis-S. caprae_CG		S. caprae_CG	JMUB145_1627	1	JMUB590_1627	1	SERP0834	0.9149	S. epidermidis_CG	JMUB0001_1480	0.9894	S. capitis_CG
CDS	1692380	1693591	-	JMUB898_1622	nusA	transcription termination-antitermination factor	S. epidermidis-S. capitis-S. caprae_CG		S. caprae_CG	JMUB145_1628	1	JMUB590_1628	1	SERP0833	0.9458	S. epidermidis_CG	JMUB0001_1481	0.9656	S. capitis_CG
CDS	1693612	1694079	-	JMUB898_1623	rimP	ribosome maturation factor RimP	S. epidermidis-S. capitis-S. caprae_CG		S. caprae_CG	JMUB145_1629	1	JMUB590_1629	1	SERP0832	0.8387	S. epidermidis_CG	JMUB0001_1482	0.929	S. capitis_CG
CDS	1694261	1698577	-	JMUB898_1624	polC	DNA polymerase III polC-type	S. epidermidis-S. capitis-S. caprae_CG		S. caprae_CG	JMUB145_1630	1	JMUB590_1630	0.9993	SERP0831	0.9561	S. epidermidis_CG	JMUB0001_1483	0.975	S. capitis_CG
CDS	1698824	1700527	-	JMUB898_1625	proS	proline-tRNA ligase	S. epidermidis-S. capitis-S. caprae_CG		S. caprae_CG	JMUB145_1631	1	JMUB590_1631	1	SERP0830	0.8765	S. epidermidis_CG	JMUB0001_1484	0.9295	S. capitis_CG
CDS	1700547	1701833	-	JMUB898_1626		putative zinc metalloprotease	S. epidermidis-S. capitis-S. caprae_CG		S. caprae_CG	JMUB145_1632	1	JMUB590_1632	1	SERP0829	0.8902	S. epidermidis_CG	JMUB0001_1485	0.9509	S. capitis_CG
CDS	1702074	1702856	-	JMUB898_1627	cdsA	phosphatidate cytidylyltransferase	S. epidermidis-S. capitis-S. caprae_CG		S. caprae_CG	JMUB145_1633	1	JMUB590_1633	1	SERP0828	0.9189	S. epidermidis_CG	JMUB0001_1486	0.9654	S. capitis_CG
CDS	1702860	1703630	-	JMUB898_1628	uppS	undecaprenyl pyrophosphate synthetase	S. epidermidis-S. capitis-S. caprae_CG		S. caprae_CG	JMUB145_1634	1	JMUB590_1634	1	SERP0827	0.8828	S. epidermidis_CG	JMUB0001_1487	0.9219	S. capitis_CG
CDS	1703914	1704468	-	JMUB898_1629	frr	ribosome recycling factor	S. epidermidis-S. capitis-S. caprae_CG		S. caprae_CG	JMUB145_1635	1	JMUB590_1635	1	SERP0826	0.9565	S. epidermidis_CG	JMUB0001_1488	0.9783	S. capitis_CG
CDS	1704485	1705207	-	JMUB898_1630	smbA	uridylate kinase	S. epidermidis-S. capitis-S. caprae_CG		S. caprae_CG	JMUB145_1636	1	JMUB590_1636	1	SERP0825	0.9875	S. epidermidis_CG	JMUB0001_1489	1	S. capitis_CG
CDS	1705345	1706223	-	JMUB898_1631	tsf	elongation factor TS (EF-TS)	S. epidermidis-S. capitis-S. caprae_CG		S. caprae_CG	JMUB145_1637	1	JMUB590_1637	1	SERP0824	0.9589	S. epidermidis_CG	JMUB0001_1490	0.9692	S. capitis_CG
CDS	1706377	1707165	-	JMUB898_1632	rpsB	30S ribosomal protein S2	S. epidermidis-S. capitis-S. caprae_CG		S. caprae_CG	JMUB145_1638	1	JMUB590_1638	1	SERP0823	0.9809	S. epidermidis_CG	JMUB0001_1491	0.9924	S. capitis_CG
CDS	1707417	1708190	-	JMUB898_1633	codY	GTP-sensing transcriptional pleiotropic repressor CodY	S. epidermidis-S. capitis-S. caprae_CG		S. caprae_CG	JMUB145_1639	1	JMUB590_1639	1	SERP0821	0.9373	S. epidermidis_CG	JMUB0001_1492	0.9805	S. capitis_CG
CDS	1708213	1709616	-	JMUB898_1634	hslU	ATP-dependent protease ATPase subunit HslU	S. epidermidis-S. capitis-S. caprae_CG		S. caprae_CG	JMUB145_1640	1	JMUB590_1640	1	SERP0820	0.9443	S. epidermidis_CG	JMUB0001_1493	0.9914	S. capitis_CG
CDS	1709701	1710243	-	JMUB898_1635	hslV	ATP-dependent protease subunit HslV	S. epidermidis-S. capitis-S. caprae_CG		S. caprae_CG	JMUB145_1641	1	JMUB590_1641	1	SERP0819	0.9778	S. epidermidis_CG	JMUB0001_1494	0.9944	S. capitis_CG
CDS	1710247	1711137	-	JMUB898_1636	xerC	tyrosine recombinase XerC	S. epidermidis-S. capitis-S. caprae_CG		S. caprae_CG	JMUB145_1642	1	JMUB590_1642	1	SERP0818	0.8851	S. epidermidis_CG	JMUB0001_1495	0.9459	S. capitis_CG
CDS	1711371	1712678	-	JMUB898_1637	trmFO	methylenetetrahydrofolate--tRNA-(uracil-5-)-methyltransferase	S. epidermidis-S. capitis-S. caprae_CG		S. caprae_CG	JMUB145_1643	1	JMUB590_1643	1	SERP0817	0.9563	S. epidermidis_CG	JMUB0001_1496	0.9862	S. capitis_CG
CDS	1712705	1714774	-	JMUB898_1638	topA	DNA topoisomerase	S. epidermidis-S. capitis-S. caprae_CG		S. caprae_CG	JMUB145_1644	1	JMUB590_1644	0.9985	SERP0816	0.9289	S. epidermidis_CG	JMUB0001_1497	0.9695	S. capitis_CG
CDS	1714958	1715830	-	JMUB898_1639		DNA processing Smf protein	S. epidermidis-S. capitis-S. caprae_CG		S. caprae_CG	JMUB145_1645	1	JMUB590_1645	1	SERP0815	0.6759	S. epidermidis_CG	JMUB0001_1498	0.7448	S. capitis_CG
CDS	1716094	1717002	-	JMUB898_1640	sucD	succinyl-CoA synthetase (alpha subunit)	S. epidermidis-S. capitis-S. caprae_CG		S. caprae_CG	JMUB145_1646	1	JMUB590_1646	1	SERP0814	0.9669	S. epidermidis_CG	JMUB0001_1499	0.9901	S. capitis_CG
CDS	1717024	1718190	-	JMUB898_1641	sucC	succinyl-CoA synthetase beta subunit	S. epidermidis-S. capitis-S. caprae_CG		S. caprae_CG	JMUB145_1647	1	JMUB590_1647	1	SERP0813	0.982	S. epidermidis_CG	JMUB0001_1500	0.9948	S. capitis_CG
CDS	1718165	1718344	-	JMUB898_1642		hypothetical protein	S. caprae_CG		S. caprae_CG	JMUB145_1648	1	JMUB590_1648	1
CDS	1718298	1719068	-	JMUB898_1643	rnhB	ribonuclease HII	S. epidermidis-S. capitis-S. caprae_CG		S. caprae_CG	JMUB145_1649	1	JMUB590_1649	1	SERP0812	0.7266	S. epidermidis_CG	JMUB0001_1501	0.8164	S. capitis_CG
CDS	1719052	1719936	-	JMUB898_1644		ribosome biogenesis GTPase A	S. epidermidis-S. capitis-S. caprae_CG		S. caprae_CG	JMUB145_1650	1	JMUB590_1650	1	SERP0811	0.9199	S. epidermidis_CG	JMUB0001_1502	0.9514	S. capitis_CG
CDS	1720213	1722813	+	JMUB898_1645		putative bacterial membrane protein YfhO	S. epidermidis-S. capitis-S. caprae_CG		S. caprae_CG	JMUB145_1651	0.9988	JMUB590_1651	0.9988	SERP0809	0.6663	S. epidermidis_CG	JMUB0001_1503	0.7875	S. capitis_CG
CDS	1722806	1725415	+	JMUB898_1646		hypothetical protein	S. capitis-S. caprae_CG		S. caprae_CG	JMUB145_1652	0.9977	JMUB590_1652	0.9977				JMUB0001_1504	0.8345	S. capitis_CG
CDS	1725601	1725951	-	JMUB898_1647	rplS	50S ribosomal protein L19	S. epidermidis-S. capitis-S. caprae_CG		S. caprae_CG	JMUB145_1653	1	JMUB590_1653	1	SERP0807	1	S. epidermidis_CG	JMUB0001_1507	1	S. capitis_CG
CDS	1726056	1726793	-	JMUB898_1648	trmD	tRNA (guanine-N(1)-)-methyltransferase	S. epidermidis-S. capitis-S. caprae_CG		S. caprae_CG	JMUB145_1654	1	JMUB590_1654	1	SERP0806	0.898	S. epidermidis_CG	JMUB0001_1508	0.9344	S. capitis_CG
CDS	1726793	1727296	-	JMUB898_1649	rimM	ribosome maturation factor RimM	S. epidermidis-S. capitis-S. caprae_CG		S. caprae_CG	JMUB145_1655	1	JMUB590_1655	1	SERP0805	0.8743	S. epidermidis_CG	JMUB0001_1509	0.9341	S. capitis_CG
CDS	1727420	1727695	-	JMUB898_1650	rpsP	30S ribosomal protein S16	S. epidermidis-S. capitis-S. caprae_CG		S. caprae_CG	JMUB145_1656	1	JMUB590_1656	1	SERP0804	1	S. epidermidis_CG	JMUB0001_1510	0.978	S. capitis_CG
CDS	1727911	1729278	-	JMUB898_1651	ffh	signal recognition particle protein Srp54	S. epidermidis-S. capitis-S. caprae_CG		S. caprae_CG	JMUB145_1657	0.9978	JMUB590_1657	0.9978	SERP0803	0.9824	S. epidermidis_CG	JMUB0001_1511	0.9868	S. capitis_CG
CDS	1729310	1729642	-	JMUB898_1652		DNA-binding protein	S. epidermidis-S. capitis-S. caprae_CG		S. caprae_CG	JMUB145_1658	1	JMUB590_1658	1	SERP0802	0.9273	S. epidermidis_CG	JMUB0001_1512	0.9091	S. capitis_CG
CDS	1729629	1730885	-	JMUB898_1653		signal recognition particle	S. epidermidis-S. capitis-S. caprae_CG		S. caprae_CG	JMUB145_1659	0.9976	JMUB590_1659	0.9976	SERP0801	0.9034	S. epidermidis_CG	JMUB0001_1513	0.9427	S. capitis_CG
CDS	1730882	1734451	-	JMUB898_1654	smc	chromosome partition protein Smc	S. epidermidis-S. capitis-S. caprae_CG		S. caprae_CG	JMUB145_1660	1	JMUB590_1660	1	SERP0800	0.8713	S. epidermidis_CG	JMUB0001_1514	0.9285	S. capitis_CG
CDS	1734550	1735296	-	JMUB898_1655	rnc	ribonuclease 3	S. epidermidis-S. capitis-S. caprae_CG		S. caprae_CG	JMUB145_1661	1	JMUB590_1661	1	SERP0799	0.898	S. epidermidis_CG	JMUB0001_1515	0.9506	S. capitis_CG
CDS	1735416	1735649	-	JMUB898_1656	hmrB	HmrB protein	S. epidermidis-S. capitis-S. caprae_CG		S. caprae_CG	JMUB145_1662	1	JMUB590_1662	1	SERP0798	1	S. epidermidis_CG	JMUB0001_1516	1	S. capitis_CG
CDS	1735959	1736693	-	JMUB898_1657	fabG	3-oxoacyl-(acyl-carrier protein) reductase	S. epidermidis-S. capitis-S. caprae_CG		S. caprae_CG	JMUB145_1663	1	JMUB590_1663	1	SERP0797	0.9385	S. epidermidis_CG	JMUB0001_1517	0.9918	S. capitis_CG
CDS	1736686	1737612	-	JMUB898_1658	fabD	malonyl CoA-acyl carrier protein transacylase	S. epidermidis-S. capitis-S. caprae_CG		S. caprae_CG	JMUB145_1664	1	JMUB590_1664	0.9968	SERP0796	0.8306	S. epidermidis_CG	JMUB0001_1518	0.9545	S. capitis_CG
CDS	1737605	1738591	-	JMUB898_1659	plsX	fatty acid/phospholipid synthesis protein	S. epidermidis-S. capitis-S. caprae_CG		S. caprae_CG	JMUB145_1665	1	JMUB590_1665	1	SERP0795	0.9475	S. epidermidis_CG	JMUB0001_1519	0.9543	S. capitis_CG
CDS	1738584	1739153	-	JMUB898_1660	fapR	transcription factor FapR	S. epidermidis-S. capitis-S. caprae_CG		S. caprae_CG	JMUB145_1666	1	JMUB590_1666	1	SERP0794	0.828	S. epidermidis_CG	JMUB0001_1520	0.9153	S. capitis_CG
CDS	1739376	1741424	-	JMUB898_1661	recG	ATP-dependent DNA helicase recG	S. epidermidis-S. capitis-S. caprae_CG		S. caprae_CG	JMUB145_1667	1	JMUB590_1667	1	SERP0793	0.8856	S. epidermidis_CG	JMUB0001_1521	0.956	S. capitis_CG
CDS	1741647	1742501	-	JMUB898_1662		nuclease-like protein	S. capitis-S. caprae_CG		S. caprae_CG	JMUB145_1668	1	JMUB590_1668	1				JMUB0001_1522	0.7273	S. capitis_CG
CDS	1742779	1743846	-	JMUB898_1663		leucine dehydrogenase	S. capitis-S. caprae_CG		S. caprae_CG	JMUB145_1669	1	JMUB590_1669	1				JMUB0001_1523	0.9183	S. capitis_CG
CDS	1744083	1745741	-	JMUB898_1664		hypothetical protein	S. epidermidis-S. capitis-S. caprae_CG		S. caprae_CG	JMUB145_1670	0.9982	JMUB590_1670	0.9964	SERP0792	0.875	S. epidermidis_CG	JMUB0001_1524	0.9222	S. capitis_CG
CDS	1745756	1746130	-	JMUB898_1665		alkaline-shock protein	S. epidermidis-S. capitis-S. caprae_CG		S. caprae_CG	JMUB145_1671	1	JMUB590_1671	1	SERP0791	0.9435	S. epidermidis_CG	JMUB0001_1525	0.9758	S. capitis_CG
CDS	1746509	1746697	+	JMUB898_1666	rpmB	50S ribosomal protein L28	S. epidermidis-S. capitis-S. caprae_CG		S. caprae_CG	JMUB145_1672	1	JMUB590_1672	1	SERP0790	0.9677	S. epidermidis_CG	JMUB0001_1526	1	S. capitis_CG
CDS	1746969	1747604	-	JMUB898_1667		thiamin pyrophosphokinase	S. epidermidis-S. capitis-S. caprae_CG		S. caprae_CG	JMUB145_1673	1	JMUB590_1673	1	SERP0789	0.6635	S. epidermidis_CG	JMUB0001_1527	0.7773	S. capitis_CG
CDS	1747609	1748253	-	JMUB898_1668	cfxE	ribulose-5-phosphate 3-epimerase	S. epidermidis-S. capitis-S. caprae_CG		S. caprae_CG	JMUB145_1674	1	JMUB590_1674	1	SERP0788	0.8498	S. epidermidis_CG	JMUB0001_1528	0.9065	S. capitis_CG
CDS	1748254	1749129	-	JMUB898_1669		putative ribosome biogenesis GTPase RsgA	S. epidermidis-S. capitis-S. caprae_CG		S. caprae_CG	JMUB145_1675	1	JMUB590_1675	1	SERP0787	0.7973	S. epidermidis_CG	JMUB0001_1529	0.8694	S. capitis_CG
CDS	1749305	1750492	+	JMUB898_1670		transporter, major facilitator family protein	S. capitis-S. caprae_CG		S. caprae_CG	JMUB145_1676	1	JMUB590_1676	1				JMUB0001_1530	0.843	S. capitis_CG
CDS	1750571	1752568	-	JMUB898_1671		protein kinase	S. epidermidis-S. capitis-S. caprae_CG		S. caprae_CG	JMUB145_1677	1	JMUB590_1677	1	SERP0786	0.7673	S. epidermidis_CG	JMUB0001_1531	0.8668	S. capitis_CG
CDS	1752565	1753308	-	JMUB898_1672		putative phosphatase	S. epidermidis-S. capitis-S. caprae_CG		S. caprae_CG	JMUB145_1678	1	JMUB590_1678	1	SERP0785	0.8381	S. epidermidis_CG	JMUB0001_1532	0.8947	S. capitis_CG
CDS	1753315	1754409	-	JMUB898_1673	rlmN	conserved hypothetical protein	S. epidermidis-S. capitis-S. caprae_CG		S. caprae_CG	JMUB145_1679	1	JMUB590_1679	1	SERP0784	0.9698	S. epidermidis_CG	JMUB0001_1533	0.9725	S. capitis_CG
CDS	1754412	1755719	-	JMUB898_1674		hypothetical protein, similar to RNA-binding Sun protein	S. epidermidis-S. capitis-S. caprae_CG		S. caprae_CG	JMUB145_1680	0.9977	JMUB590_1680	0.9977	SERP0783	0.7885	S. epidermidis_CG	JMUB0001_1534	0.8575	S. capitis_CG
CDS	1755716	1756648	-	JMUB898_1675	fmt	methionyl-tRNA formyltransferase	S. epidermidis-S. capitis-S. caprae_CG		S. caprae_CG	JMUB145_1681	1	JMUB590_1681	1	SERP0782	0.8355	S. epidermidis_CG	JMUB0001_1535	0.8774	S. capitis_CG
CDS	1756641	1757129	-	JMUB898_1676	pdf1	formylmethionine deformylase homolog	S. epidermidis-S. capitis-S. caprae_CG		S. caprae_CG	JMUB145_1682	1	JMUB590_1682	1	SERP0781	0.7284	S. epidermidis_CG	JMUB0001_1536	0.8025	S. capitis_CG
CDS	1757347	1757550	+	JMUB898_1677		hypothetical protein	S. epidermidis-S. capitis-S. caprae_CG		S. caprae_CG	JMUB145_1683	1	JMUB590_1683	1	SERP0780	0.8657	S. epidermidis_CG	JMUB0001_1537	0.9851	S. capitis_CG
CDS	1757616	1758686	-	JMUB898_1678		hypothetical protein	S. caprae_CG		S. caprae_CG	JMUB145_1685	0.8909	JMUB590_1684	0.8727
CDS	1758897	1761305	-	JMUB898_1679	priA	primosomal protein PriA	S. capitis-S. caprae_CG		S. caprae_CG	JMUB145_1686	1	JMUB590_1685	1	SERP0779	0.8554		JMUB0001_1538	0.9002	S. capitis_CG
CDS	1761305	1762504	-	JMUB898_1680		pantothenate metabolism flavoprotein homolog	S. epidermidis-S. capitis-S. caprae_CG		S. caprae_CG	JMUB145_1687	1	JMUB590_1686	1	SERP0778	0.8321	S. epidermidis_CG	JMUB0001_1539	0.9048	S. capitis_CG
CDS	1762729	1762941	-	JMUB898_1681	rpoZ	DNA-directed RNA polymerase subunit omega	S. epidermidis-S. capitis-S. caprae_CG		S. caprae_CG	JMUB145_1688	1	JMUB590_1687	1	SERP0777	0.8571	S. epidermidis_CG	JMUB0001_1540	0.9714	S. capitis_CG
CDS	1762941	1763564	-	JMUB898_1682	gmk	guanylate kinase	S. epidermidis-S. capitis-S. caprae_CG		S. caprae_CG	JMUB145_1689	1	JMUB590_1688	1	SERP0776	0.9565	S. epidermidis_CG	JMUB0001_1541	0.9758	S. capitis_CG
CDS	1763927	1765624	+	JMUB898_1683	fbe	fibronectin/fibrinogen binding protein	S. epidermidis-S. capitis-S. caprae_CG		S. caprae_CG	JMUB145_1690	1	JMUB590_1689	1	SERP0775	0.8761	S. epidermidis_CG	JMUB0001_1542	0.9558	S. capitis_CG
CDS	1765686	1766087	-	JMUB898_1684		hypothetical protein	S. epidermidis-S. capitis-S. caprae_CG		S. caprae_CG	JMUB145_1691	1	JMUB590_1690	1	SERP0774	0.9173	S. epidermidis_CG	JMUB0001_1543	0.985	S. capitis_CG
CDS	1766638	1766862	-	JMUB898_1685		hypothetical protein	S. epidermidis-S. capitis-S. caprae_CG		S. caprae_CG	JMUB145_1692	1	JMUB590_1691	1	SERP0772	0.5571	S. epidermidis_CG	JMUB0001_1544	0.7162	S. capitis_CG
CDS	1766891	1767502	-	JMUB898_1686	pyrE	orotate phosphoribosyltransferase	S. epidermidis-S. capitis-S. caprae_CG		S. caprae_CG	JMUB145_1693	1	JMUB590_1692	1	SERP0771	0.8522	S. epidermidis_CG	JMUB0001_1545	0.9409	S. capitis_CG
CDS	1767503	1768195	-	JMUB898_1687	pyrF	orotidine-5-phosphate decarboxylase	S. epidermidis-S. capitis-S. caprae_CG		S. caprae_CG	JMUB145_1694	1	JMUB590_1693	1	SERP0770	0.8515	S. epidermidis_CG	JMUB0001_1546	0.9	S. capitis_CG
CDS	1768230	1771403	-	JMUB898_1688	pyrAB	carbamoyl-phosphate synthase large chain	S. epidermidis-S. capitis-S. caprae_CG		S. caprae_CG	JMUB145_1695	0.9991	JMUB590_1694	0.9991	SERP0769	0.9499	S. epidermidis_CG	JMUB0001_1547	0.9773	S. capitis_CG
CDS	1771396	1772496	-	JMUB898_1689	pyrAA	carbamoyl-phosphate synthase small chain	S. epidermidis-S. capitis-S. caprae_CG		S. caprae_CG	JMUB145_1696	1	JMUB590_1695	1	SERP0768	0.9344	S. epidermidis_CG	JMUB0001_1548	0.9781	S. capitis_CG
CDS	1772497	1773774	-	JMUB898_1690	pyrC	dihydroorotase	S. epidermidis-S. capitis-S. caprae_CG		S. caprae_CG	JMUB145_1697	1	JMUB590_1696	1	SERP0767	0.9412	S. epidermidis_CG	JMUB0001_1549	0.9812	S. capitis_CG
CDS	1773793	1774674	-	JMUB898_1691	pyrB	aspartate carbamoyltransferase catalytic subunit	S. epidermidis-S. capitis-S. caprae_CG		S. caprae_CG	JMUB145_1698	1	JMUB590_1697	1	SERP0766	0.8805	S. epidermidis_CG	JMUB0001_1550	0.9317	S. capitis_CG
CDS	1774701	1776008	-	JMUB898_1692	pyrP	uracil permease	S. epidermidis-S. capitis-S. caprae_CG		S. caprae_CG	JMUB145_1699	1	JMUB590_1698	1	SERP0765	0.9326	S. epidermidis_CG	JMUB0001_1551	0.9678	S. capitis_CG
CDS	1776241	1776768	-	JMUB898_1693	pyrR	bifunctional protein PyrR	S. epidermidis-S. capitis-S. caprae_CG		S. caprae_CG	JMUB145_1700	1	JMUB590_1699	1	SERP0764	0.8571	S. epidermidis_CG	JMUB0001_1552	0.9371	S. capitis_CG
CDS	1777244	1778161	-	JMUB898_1694		pseudouridine synthase	S. epidermidis-S. capitis-S. caprae_CG		S. caprae_CG	JMUB145_1701	1	JMUB590_1700	1	SERP0763	0.8754	S. epidermidis_CG	JMUB0001_1553	0.9377	S. capitis_CG
CDS	1778174	1778650	-	JMUB898_1695	lspA	lipoprotein signal peptidase	S. epidermidis-S. capitis-S. caprae_CG		S. caprae_CG	JMUB145_1702	1	JMUB590_1701	1	SERP0762	0.8247	S. epidermidis_CG	JMUB0001_1554	0.9618	S. capitis_CG
CDS	1778826	1779623	-	JMUB898_1696		glyoxalase/bleomycin resistanceprotein/dioxygenase	S. epidermidis-S. capitis-S. caprae_CG		S. caprae_CG	JMUB145_1703	1	JMUB590_1702	1	SERP0760	0.7727	S. epidermidis_CG	JMUB0001_1555	0.8491	S. capitis_CG
CDS	1779947	1780306	-	JMUB898_1697		hypothetical protein	S. caprae_CG		S. caprae_CG	JMUB145_1704	1	JMUB590_1703	1
CDS	1780619	1783369	-	JMUB898_1698	ileS	Isoleucine--tRNA ligase	S. epidermidis-S. capitis-S. caprae_CG		S. caprae_CG	JMUB145_1705	1	JMUB590_1704	1	SERP0758	0.9258	S. epidermidis_CG	JMUB0001_1556	0.9629	S. capitis_CG
CDS	1783712	1784365	-	JMUB898_1699		putative cell-division initiation protein	S. epidermidis-S. capitis-S. caprae_CG		S. caprae_CG	JMUB145_1706	1	JMUB590_1705	1	SERP0757	0.8402	S. epidermidis_CG	JMUB0001_1557	0.922	S. capitis_CG
CDS	1784394	1785173	-	JMUB898_1700		S4 domain protein	S. epidermidis-S. capitis-S. caprae_CG		S. caprae_CG	JMUB145_1707	1	JMUB590_1706	1	SERP0756	0.7773	S. epidermidis_CG	JMUB0001_1558	0.8672	S. capitis_CG
CDS	1785322	1785612	-	JMUB898_1701		hypothetical protein	S. epidermidis-S. capitis-S. caprae_CG		S. caprae_CG	JMUB145_1708	1	JMUB590_1707	1	SERP0755	0.8333	S. epidermidis_CG	JMUB0001_1559	0.9167	S. capitis_CG
CDS	1785624	1786232	-	JMUB898_1702	sepF	cell division protein SepF	S. epidermidis-S. capitis-S. caprae_CG		S. caprae_CG	JMUB145_1709	0.995	JMUB590_1708	0.995	SERP0754	0.8492	S. epidermidis_CG	JMUB0001_1560	0.9	S. capitis_CG
CDS	1786229	1786903	-	JMUB898_1703		putative PLP dependent protein	S. epidermidis-S. capitis-S. caprae_CG		S. caprae_CG	JMUB145_1710	1	JMUB590_1709	1	SERP0753	0.8108	S. epidermidis_CG	JMUB0001_1561	0.9018	S. capitis_CG
CDS	1786921	1787712	-	JMUB898_1704		hypothetical protein	S. epidermidis-S. capitis-S. caprae_CG		S. caprae_CG	JMUB145_1711	1	JMUB590_1710	1	SERP0752	0.73	S. epidermidis_CG	JMUB0001_1562	0.8061	S. capitis_CG
CDS	1787987	1789171	-	JMUB898_1705	ftsZ	cell division protein FtsZ	S. epidermidis-S. capitis-S. caprae_CG		S. caprae_CG	JMUB145_1712	1	JMUB590_1711	1	SERP0751	0.958	S. epidermidis_CG	JMUB0001_1563	0.9772	S. capitis_CG
CDS	1789204	1790604	-	JMUB898_1706	ftsA	cell division protein FtsA	S. epidermidis-S. capitis-S. caprae_CG		S. caprae_CG	JMUB145_1713	1	JMUB590_1712	1	SERP0750	0.9313	S. epidermidis_CG	JMUB0001_1564	0.9657	S. capitis_CG
CDS	1790708	1792123	-	JMUB898_1707	ftsQ	cell division protein FtsQ	S. epidermidis-S. capitis-S. caprae_CG		S. caprae_CG	JMUB145_1714	1	JMUB590_1713	1	SERP0749	0.6008	S. epidermidis_CG	JMUB0001_1565	0.7116	S. capitis_CG
CDS	1792139	1793488	-	JMUB898_1708	murD	UDP-N-acetylmuramoylalanine--D-glutamate ligase	S. epidermidis-S. capitis-S. caprae_CG		S. caprae_CG	JMUB145_1715	1	JMUB590_1714	1	SERP0748	0.9287	S. epidermidis_CG	JMUB0001_1566	0.9399	S. capitis_CG
CDS	1793490	1794455	-	JMUB898_1709	mraY	phospho-N-acetylmuramoyl-pentapeptide-transferase	S. capitis-S. caprae_CG		S. caprae_CG	JMUB145_1716	1	JMUB590_1715	1	SERP0747	0.947		JMUB0001_1567	0.9439	S. capitis_CG
CDS	1794637	1796973	-	JMUB898_1710	pbpA	penicillin-binding protein 1	S. epidermidis-S. capitis-S. caprae_CG		S. caprae_CG	JMUB145_1717	0.9987	JMUB590_1716	0.9987	SERP0746	0.8527	S. epidermidis_CG	JMUB0001_1568	0.9342	S. capitis_CG
CDS	1796954	1797355	-	JMUB898_1711	ftsL	cell division protein	S. epidermidis-S. capitis-S. caprae_CG		S. caprae_CG	JMUB145_1718	1	JMUB590_1717	1	SERP0745	0.9624	S. epidermidis_CG	JMUB0001_1569	0.9925	S. capitis_CG
CDS	1797368	1798303	-	JMUB898_1712	rsmH	16S rRNA (cytosine1402-N4)-methyltransferase	S. epidermidis-S. capitis-S. caprae_CG		S. caprae_CG	JMUB145_1719	0.9968	JMUB590_1718	0.9968	SERP0744	0.9389	S. epidermidis_CG	JMUB0001_1570	0.9743	S. capitis_CG
CDS	1798318	1798749	-	JMUB898_1713	mraZ	cell division protein MraZ	S. epidermidis-S. capitis-S. caprae_CG		S. caprae_CG	JMUB145_1720	1	JMUB590_1719	1	SERP0743	0.972	S. epidermidis_CG	JMUB0001_1571	0.993	S. capitis_CG
CDS	1798893	1800506	-	JMUB898_1714		hypothetical protein	S. epidermidis-S. capitis-S. caprae_CG		S. caprae_CG	JMUB145_1721	1	JMUB590_1720	1	SERP0742	0.7071	S. epidermidis_CG	JMUB0001_1572	0.7952	S. capitis_CG
CDS	1800695	1801135	+	JMUB898_1715		GNAT family acetyltransferase	S. epidermidis-S. capitis-S. caprae_CG		S. caprae_CG	JMUB145_1722	1	JMUB590_1721	1	SERP0741	0.8219	S. epidermidis_CG	JMUB0001_1573	0.9589	S. capitis_CG
CDS	1801370	1802056	-	JMUB898_1716		hypothetical protein, similar to L-2-haloalkanoic acid dehalogenase	S. epidermidis-S. capitis-S. caprae_CG		S. caprae_CG	JMUB145_1723	1	JMUB590_1722	1	SERP0740	0.7368	S. epidermidis_CG	JMUB0001_1574	0.8202	S. capitis_CG
CDS	1802176	1802310	-	JMUB898_1717	psmb4	phenol soluble modulin beta 4	S. epidermidis-S. capitis-S. caprae_CG		S. caprae_CG	JMUB145_1724	1	JMUB590_1723	1	SERP0739	0.75	S. epidermidis_CG	JMUB0001_1577	0.7674	S. capitis_CG
CDS	1802359	1802493	-	JMUB898_1718	psmb3	phenol soluble modulin beta 3	S. caprae_CG		S. caprae_CG	JMUB145_1725	1	JMUB590_1724	1				JMUB0001_1575	0.9302
CDS	1802547	1802681	-	JMUB898_1719	psmb2	phenol soluble modulin beta 2	S. caprae_CG		S. caprae_CG	JMUB145_1726	1	JMUB590_1725	1				JMUB0001_1576	0.9545
CDS	1802717	1802851	-	JMUB898_1720	psmb1	phenol soluble modulin beta 1	S. epidermidis-S. capitis-S. caprae_CG		S. caprae_CG	JMUB145_1728	0.8182	JMUB590_1727	0.8182	SERP0737	0.5581	S. epidermidis_CG	JMUB0001_1578	0.7727	S. capitis_CG
tRNA	1803224	1803297	+	JMUB898_1721		tRNA-Arg
CDS	1803609	1804781	+	JMUB898_1722		transporter, major facilitator family protein	S. epidermidis-S. capitis-S. caprae_CG		S. caprae_CG	JMUB145_1730	1	JMUB590_1729	1	SERP2270	0.5969	S. epidermidis_CG	JMUB0001_186	0.907	S. capitis_CG
CDS	1804982	1806364	-	JMUB898_1723		hypothetical protein		FScapraeJMUB898a									JMUB0001_1581	1
CDS	1806364	1806630	-	JMUB898_1724		putative phage holin		FScapraeJMUB898a									JMUB0001_1582	1
CDS	1806682	1807077	-	JMUB898_1725		hypothetical protein		FScapraeJMUB898a
CDS	1807064	1807486	-	JMUB898_1726		hypothetical protein		FScapraeJMUB898a		JMUB145_1739	0.5	JMUB590_1733	0.5				JMUB0001_1583	1
CDS	1807524	1807664	-	JMUB898_1727		hypothetical protein		FScapraeJMUB898a
CDS	1807648	1808004	-	JMUB898_1728		hypothetical protein		FScapraeJMUB898a									JMUB0001_1584	1
CDS	1808019	1809737	-	JMUB898_1729		hypothetical protein		FScapraeJMUB898a									JMUB0001_1585	0.9983
CDS	1809737	1812400	-	JMUB898_1730		hypothetical protein		FScapraeJMUB898a									JMUB0001_1586	1
CDS	1812412	1812855	-	JMUB898_1731		hypothetical protein		FScapraeJMUB898a						SERP1131	0.5455		JMUB0001_1587	1
CDS	1812848	1814419	-	JMUB898_1732		hypothetical protein		FScapraeJMUB898a									JMUB0001_1588	0.9981
CDS	1814428	1815264	-	JMUB898_1733		putative phage tail component domain protein		FScapraeJMUB898a									JMUB0001_1589	1
CDS	1815279	1821455	-	JMUB898_1734		phage protein		FScapraeJMUB898a									JMUB0001_1590	1
CDS	1821470	1821628	-	JMUB898_1735		hypothetical protein		FScapraeJMUB898a									JMUB0001_1591	1
CDS	1821679	1822020	-	JMUB898_1736		phage protein		FScapraeJMUB898a									JMUB0001_1592	1
CDS	1822062	1822289	-	JMUB898_1737		phage protein		FScapraeJMUB898a									JMUB0001_1593	1
CDS	1822301	1822957	-	JMUB898_1738		phage protein		FScapraeJMUB898a									JMUB0001_1594	1
CDS	1822999	1823394	-	JMUB898_1739		phage protein		FScapraeJMUB898a									JMUB0001_1595	1
CDS	1823396	1823797	-	JMUB898_1740		hypothetical protein		FScapraeJMUB898a									JMUB0001_1596	0.9925
CDS	1823794	1824156	-	JMUB898_1741		phage protein		FScapraeJMUB898a									JMUB0001_1597	1
CDS	1824137	1824436	-	JMUB898_1742		phage protein		FScapraeJMUB898a									JMUB0001_1598	1
CDS	1824505	1825641	-	JMUB898_1743		phage protein		FScapraeJMUB898a									JMUB0001_1599	1
CDS	1825670	1826419	-	JMUB898_1744		phage protein		FScapraeJMUB898a									JMUB0001_1600	1
CDS	1826406	1827566	-	JMUB898_1745		phage protein		FScapraeJMUB898a									JMUB0001_1601	1
CDS	1827582	1829222	-	JMUB898_1746		phage protein, terminase		FScapraeJMUB898a									JMUB0001_1602	1
CDS	1829219	1829521	-	JMUB898_1747		hypothetical protein		FScapraeJMUB898a									JMUB0001_1603	1
CDS	1829670	1830005	-	JMUB898_1748		phage-associated homing endonuclease		FScapraeJMUB898a									JMUB0001_1604	1
CDS	1830140	1830574	-	JMUB898_1749		phage regulatory protein		FScapraeJMUB898a									JMUB0001_1605	1
CDS	1830587	1830733	-	JMUB898_1750		hypothetical protein		FScapraeJMUB898a									JMUB0001_1606	1
CDS	1830751	1831350	-	JMUB898_1751		hypothetical protein		FScapraeJMUB898a									JMUB0001_1607	1
CDS	1831352	1831507	-	JMUB898_1752		hypothetical protein		FScapraeJMUB898a
CDS	1831507	1831677	-	JMUB898_1753		hypothetical protein		FScapraeJMUB898a		JMUB145_1763	0.8864	JMUB590_1760	0.8864				JMUB0001_1608	1
CDS	1831714	1832139	-	JMUB898_1754		putative dUTP pyrophosphatase		FScapraeJMUB898a		JMUB145_1765	1	JMUB590_1761	0.9929				JMUB0001_1609	1
CDS	1832139	1832309	-	JMUB898_1755		hypothetical protein		FScapraeJMUB898a		JMUB145_1766	1	JMUB590_1762	1				JMUB0001_1610	1
CDS	1832447	1832623	-	JMUB898_1756		hypothetical protein		FScapraeJMUB898a		JMUB145_1767	1	JMUB590_1763	1				JMUB0001_1611	1
CDS	1832610	1832888	-	JMUB898_1757		hypothetical protein		FScapraeJMUB898a		JMUB145_1768	0.5	JMUB590_1764	0.5				JMUB0001_1612	1
CDS	1832967	1833344	-	JMUB898_1758		hypothetical protein		FScapraeJMUB898a									JMUB0001_1613	1
CDS	1833341	1833778	-	JMUB898_1759		phage DNA N-6-adenine-methyltransferase-like protein		FScapraeJMUB898a		JMUB145_1769	0.9919	JMUB590_1766	0.9919				JMUB0001_1614	1
CDS	1833775	1834182	-	JMUB898_1760		hypothetical protein		FScapraeJMUB898a									JMUB0001_1615	1
CDS	1834196	1834354	-	JMUB898_1761		hypothetical protein		FScapraeJMUB898a		JMUB145_1770	0.9808	JMUB590_1768	0.9808				JMUB0001_1616	1
CDS	1834357	1834545	-	JMUB898_1762		hypothetical protein		FScapraeJMUB898a									JMUB0001_1617	1
CDS	1834535	1834765	-	JMUB898_1763		hypothetical protein		FScapraeJMUB898a									JMUB0001_1618	1
CDS	1834966	1835331	-	JMUB898_1764		hypothetical protein		FScapraeJMUB898a									JMUB0001_1620	1
CDS	1835332	1835526	-	JMUB898_1765		hypothetical protein		FScapraeJMUB898a		JMUB145_1772	0.9688	JMUB590_1773	0.9688				JMUB0001_1621	1
CDS	1835519	1835926	-	JMUB898_1766		hypothetical protein		FScapraeJMUB898a		JMUB145_1773	1	JMUB590_1774	1				JMUB0001_1622	1
CDS	1835935	1836180	-	JMUB898_1767		hypothetical protein		FScapraeJMUB898a		JMUB145_1774	0.963	JMUB590_1775	0.963				JMUB0001_1623	1
CDS	1836183	1836338	-	JMUB898_1768		hypothetical protein		FScapraeJMUB898a		JMUB145_1775	0.9412	JMUB590_1776	0.9412				JMUB0001_1624	1
CDS	1836332	1837102	-	JMUB898_1769		DNA replication protein		FScapraeJMUB898a		JMUB145_1776	0.9531	JMUB590_1777	0.9531				JMUB0001_1625	1
CDS	1837113	1837922	-	JMUB898_1770		hypothetical protein		FScapraeJMUB898a									JMUB0001_1626	0.9591
CDS	1837909	1838670	-	JMUB898_1771		HNH endonuclease domain protein		FScapraeJMUB898a									JMUB0001_1627	1
CDS	1838663	1838869	-	JMUB898_1772		hypothetical protein		FScapraeJMUB898a									JMUB0001_1628	1
CDS	1838875	1839105	-	JMUB898_1773		hypothetical protein		FScapraeJMUB898a									JMUB0001_1629	1
CDS	1839102	1839770	-	JMUB898_1774		phage protein		FScapraeJMUB898a		JMUB145_1778	0.7432	JMUB590_1782	0.7432				JMUB0001_1630	0.9955
CDS	1839771	1840319	-	JMUB898_1775		hypothetical protein		FScapraeJMUB898a		JMUB145_1779	0.7158	JMUB590_1783	0.7158				JMUB0001_1631	1
CDS	1840332	1840886	-	JMUB898_1776		single-strand DNA-binding protein		FScapraeJMUB898a									JMUB0001_1632	1
CDS	1840913	1841689	-	JMUB898_1777		phage protein		FScapraeJMUB898a									JMUB0001_1633	1
CDS	1841690	1842175	-	JMUB898_1778		phage protein		FScapraeJMUB898a									JMUB0001_1634	1
CDS	1842141	1842422	-	JMUB898_1779		hypothetical protein		FScapraeJMUB898a		JMUB145_1783	0.9625	JMUB590_1787	0.9625				JMUB0001_1635	1
CDS	1842484	1842657	-	JMUB898_1780		hypothetical protein		FScapraeJMUB898a		JMUB145_1784	1	JMUB590_1788	1				JMUB0001_1636	1
CDS	1842671	1842880	-	JMUB898_1781		hypothetical protein		FScapraeJMUB898a		JMUB145_1785	1	JMUB590_1789	1				JMUB0001_1637	1
CDS	1842969	1843445	+	JMUB898_1782		hypothetical protein		FScapraeJMUB898a									JMUB0001_1638	1
CDS	1843408	1843641	-	JMUB898_1783		hypothetical protein		FScapraeJMUB898a									JMUB0001_1639	1
CDS	1843680	1844471	-	JMUB898_1784		anti-repressor protein		FScapraeJMUB898a									JMUB0001_1640	1
CDS	1844471	1844665	-	JMUB898_1785		phage protein		FScapraeJMUB898a									JMUB0001_1641	1
CDS	1844929	1845267	+	JMUB898_1786		transcriptional regulator		FScapraeJMUB898a									JMUB0001_1642	1
CDS	1845281	1845952	+	JMUB898_1787		hypothetical protein		FScapraeJMUB898a									JMUB0001_1643	1
CDS	1845979	1846554	+	JMUB898_1788		hypothetical protein		FScapraeJMUB898a									JMUB0001_1644	1
CDS	1846788	1847219	+	JMUB898_1789		CAAX amino protease		FScapraeJMUB898a		JMUB145_1792	0.582	JMUB590_1797	0.582
CDS	1847149	1847871	+	JMUB898_1790		CAAX amino protease		FScapraeJMUB898a									JMUB0001_1645	0.962
CDS	1847935	1848981	+	JMUB898_1791	int	integrase		FScapraeJMUB898a		JMUB145_1795	0.9943	JMUB590_1799	0.9943				JMUB0001_1646	1
CDS	1849240	1849749	-	JMUB898_1792		hypothetical protein	S. epidermidis-S. capitis-S. caprae_CG		S. caprae_CG	JMUB145_1796	1	JMUB590_1800	1	SERP0735	0.7605	S. epidermidis_CG	JMUB0001_1647	0.8521	S. capitis_CG
CDS	1849742	1850335	-	JMUB898_1793		non-canonical purine NTP pyrophosphatase	S. epidermidis-S. capitis-S. caprae_CG		S. caprae_CG	JMUB145_1797	1	JMUB590_1801	1	SERP0734	0.8103	S. epidermidis_CG	JMUB0001_1648	0.8534	S. capitis_CG
CDS	1850351	1851151	-	JMUB898_1794	murI	glutamate racemase	S. epidermidis-S. capitis-S. caprae_CG		S. caprae_CG	JMUB145_1798	0.9962	JMUB590_1802	0.9962	SERP0733	0.9098	S. epidermidis_CG	JMUB0001_1649	0.9697	S. capitis_CG
CDS	1851374	1852210	-	JMUB898_1795	sdhB	succinate dehydrogenase iron-sulfur protein subunit	S. epidermidis-S. capitis-S. caprae_CG		S. caprae_CG	JMUB145_1799	1	JMUB590_1803	1	SERP0732	0.9321	S. epidermidis_CG	JMUB0001_1650	0.9784	S. capitis_CG
CDS	1852210	1853976	-	JMUB898_1796	sdhA	succinate dehydrogenase flavoprotein subunit	S. epidermidis-S. capitis-S. caprae_CG		S. caprae_CG	JMUB145_1800	1	JMUB590_1804	1	SERP0731	0.9558	S. epidermidis_CG	JMUB0001_1651	0.9847	S. capitis_CG
CDS	1854034	1854648	-	JMUB898_1797	sdhC	succinate dehydrogenase cytochrome b-558	S. epidermidis-S. capitis-S. caprae_CG		S. caprae_CG	JMUB145_1801	1	JMUB590_1805	1	SERP0730	0.9167	S. epidermidis_CG	JMUB0001_1652	0.9804	S. capitis_CG
CDS	1855041	1856825	-	JMUB898_1798	uvrC	excinuclease ABC subunit C	S. epidermidis-S. capitis-S. caprae_CG		S. caprae_CG	JMUB145_1802	1	JMUB590_1806	1	SERP0729	0.936	S. epidermidis_CG	JMUB0001_1653	0.963	S. capitis_CG
CDS	1856930	1857244	-	JMUB898_1799	trxA	thioredoxin	S. epidermidis-S. capitis-S. caprae_CG		S. caprae_CG	JMUB145_1803	1	JMUB590_1807	1	SERP0728	0.9808	S. epidermidis_CG	JMUB0001_1654	1	S. capitis_CG
CDS	1857444	1859792	-	JMUB898_1800	mutS2	DNA mismatch repair protein MutS2	S. epidermidis-S. capitis-S. caprae_CG		S. caprae_CG	JMUB145_1804	1	JMUB590_1808	1	SERP0727	0.9156	S. epidermidis_CG	JMUB0001_1655	0.9604	S. capitis_CG
CDS	1859802	1861514	-	JMUB898_1801		DNA-dependent DNA polymerase beta chain	S. epidermidis-S. capitis-S. caprae_CG		S. caprae_CG	JMUB145_1805	1	JMUB590_1809	1	SERP0726	0.8478	S. epidermidis_CG	JMUB0001_1656	0.907	S. capitis_CG
CDS	1861588	1862037	-	JMUB898_1802		bacteriocin production protein	S. epidermidis-S. capitis-S. caprae_CG		S. caprae_CG	JMUB145_1806	0.9933	JMUB590_1810	0.9933	SERP0725	0.604	S. epidermidis_CG	JMUB0001_1657	0.7987	S. capitis_CG
CDS	1862110	1862376	-	JMUB898_1803		Z-ring-associated protein	S. epidermidis-S. capitis-S. caprae_CG		S. caprae_CG	JMUB145_1807	1	JMUB590_1811	1	SERP0724	0.9318	S. epidermidis_CG	JMUB0001_1658	0.9432	S. capitis_CG
CDS	1862671	1863606	+	JMUB898_1804		putative Ribonuclease HIII	S. epidermidis-S. capitis-S. caprae_CG		S. caprae_CG	JMUB145_1808	1	JMUB590_1812	1	SERP0723	0.7653	S. epidermidis_CG	JMUB0001_1659	0.8355	S. capitis_CG
CDS	1863727	1866129	-	JMUB898_1805	pheT	phenylalanine--tRNA ligase beta subunit	S. epidermidis-S. capitis-S. caprae_CG		S. caprae_CG	JMUB145_1809	1	JMUB590_1813	1	SERP0722	0.8738	S. epidermidis_CG	JMUB0001_1660	0.9225	S. capitis_CG
CDS	1866129	1867187	-	JMUB898_1806	pheS	phenylalanine--tRNA ligase alpha subunit	S. epidermidis-S. capitis-S. caprae_CG		S. caprae_CG	JMUB145_1810	1	JMUB590_1814	1	SERP0721	0.9403	S. epidermidis_CG	JMUB0001_1661	0.9688	S. capitis_CG
CDS	1867589	1868329	-	JMUB898_1807		hypothetical protein, similar to rRNA methylase	S. capitis-S. caprae_CG		S. caprae_CG	JMUB145_1811	0.9959	JMUB590_1815	0.9959	SERP0720	0.7805		JMUB0001_1662	0.9106	S. capitis_CG
CDS	1868566	1868889	-	JMUB898_1808		heme-degrading monooxygenase isdG	S. capitis-S. caprae_CG		S. caprae_CG	JMUB145_1812	1	JMUB590_1816	1				JMUB0001_1663	0.8972	S. capitis_CG
CDS	1868909	1869637	-	JMUB898_1809		NPQTN specific sortase B	S. capitis-S. caprae_CG		S. caprae_CG	JMUB145_1813	1	JMUB590_1817	1				JMUB0001_1664	0.8125	S. capitis_CG
CDS	1869630	1870412	-	JMUB898_1810	cysA	ABC transporter, ATP-binding protein	S. capitis-S. caprae_CG		S. caprae_CG	JMUB145_1814	0.9962	JMUB590_1818	0.9962				JMUB0001_1665	0.7962	S. capitis_CG
CDS	1870402	1871370	-	JMUB898_1811	isdF	heme transporter IsdDEF, permease component IsdF	S. capitis-S. caprae_CG		S. caprae_CG	JMUB145_1815	1	JMUB590_1819	1				JMUB0001_1666	0.8006	S. capitis_CG
CDS	1871382	1872263	-	JMUB898_1812	isdE	high-affinity heme uptake system protein IsdE	S. capitis-S. caprae_CG		S. caprae_CG	JMUB145_1816	1	JMUB590_1820	1				JMUB0001_1667	0.9044	S. capitis_CG
CDS	1872260	1873327	-	JMUB898_1813		iron transport-associated domain protein	S. caprae_CG		S. caprae_CG	JMUB145_1817	1	JMUB590_1821	1
CDS	1873327	1873932	-	JMUB898_1814	isdC	heme uptake protein IsdC	S. capitis-S. caprae_CG		S. caprae_CG	JMUB145_1818	1	JMUB590_1822	1				JMUB0001_1669	0.8856	S. capitis_CG
CDS	1874180	1875448	+	JMUB898_1815		Staphylococcus epidermidis surface protein SesE-like protein	S. caprae_CG		S. caprae_CG	JMUB145_1819	0.9969	JMUB590_1823	1
CDS	1875627	1877108	+	JMUB898_1816	isdA	iron-regulated surface determinant protein A	S. capitis-S. caprae_CG		S. caprae_CG	JMUB145_1820	1	JMUB590_1824	1				JMUB0001_1671	0.6628	S. capitis_CG
CDS	1877291	1879447	+	JMUB898_1817		cell wall surface anchor family protein	S. capitis-S. caprae_CG		S. caprae_CG	JMUB145_1821	1	JMUB590_1825	1				JMUB0001_1672	0.6436	S. capitis_CG
CDS	1879593	1879766	-	JMUB898_1818	rpmF	50S ribosomal protein L32	S. epidermidis-S. capitis-S. caprae_CG		S. caprae_CG	JMUB145_1822	1	JMUB590_1826	1	SERP0718	0.9649	S. epidermidis_CG	JMUB0001_1673	0.9825	S. capitis_CG
CDS	1879843	1880400	-	JMUB898_1819		hypothetical protein	S. epidermidis-S. capitis-S. caprae_CG		S. caprae_CG	JMUB145_1823	1	JMUB590_1827	1	SERP0717	0.8649	S. epidermidis_CG	JMUB0001_1674	0.9135	S. capitis_CG
CDS	1880527	1881660	+	JMUB898_1820		hypothetical protein	S. epidermidis-S. capitis-S. caprae_CG		S. caprae_CG	JMUB145_1824	1	JMUB590_1828	1	SERP0716	0.7021	S. epidermidis_CG	JMUB0001_1675	0.7905	S. capitis_CG
CDS	1881739	1882224	-	JMUB898_1821	coaD	phosphopantetheine adenylyltransferase	S. epidermidis-S. capitis-S. caprae_CG		S. caprae_CG	JMUB145_1825	1	JMUB590_1829	1	SERP0715	0.9006	S. epidermidis_CG	JMUB0001_1676	0.9565	S. capitis_CG
CDS	1882226	1882768	-	JMUB898_1822		putative methyltransferase	S. epidermidis-S. capitis-S. caprae_CG		S. caprae_CG	JMUB145_1826	1	JMUB590_1830	1	SERP0714	0.9111	S. epidermidis_CG	JMUB0001_1677	0.9722	S. capitis_CG
CDS	1882837	1883226	+	JMUB898_1823		hypothetical protein	S. epidermidis-S. capitis-S. caprae_CG		S. caprae_CG	JMUB145_1827	1	JMUB590_1831	1	SERP0713	0.845	S. epidermidis_CG	JMUB0001_1678	0.9535	S. capitis_CG
CDS	1883238	1883489	-	JMUB898_1824		hypothetical protein	S. epidermidis-S. capitis-S. caprae_CG		S. caprae_CG	JMUB145_1828	1	JMUB590_1832	1	SERP0712	0.8537	S. epidermidis_CG	JMUB0001_1679	0.9277	S. capitis_CG
CDS	1883709	1884635	+	JMUB898_1825		lycerophosphoryl diester phosphodiesterase	S. epidermidis-S. capitis-S. caprae_CG		S. caprae_CG	JMUB145_1829	1	JMUB590_1833	1	SERP0710	0.8046	S. epidermidis_CG	JMUB0001_1680	0.9153	S. capitis_CG
CDS	1884950	1885378	-	JMUB898_1826		hypothetical protein	S. caprae_CG		S. caprae_CG	JMUB145_1830	1	JMUB590_1834	1
CDS	1885444	1885881	-	JMUB898_1827		hypothetical protein	S. caprae_CG		S. caprae_CG	JMUB145_1831	1	JMUB590_1835	1
CDS	1885947	1886384	-	JMUB898_1828		hypothetical protein	S. caprae_CG		S. caprae_CG	JMUB145_1832	1	JMUB590_1836	1
CDS	1886681	1887118	-	JMUB898_1829		hypothetical protein	S. caprae_CG		S. caprae_CG	JMUB145_1833	1	JMUB590_1837	1
CDS	1887186	1887614	-	JMUB898_1830		hypothetical protein	S. caprae_CG		S. caprae_CG	JMUB145_1834	1	JMUB590_1838	1
CDS	1887684	1888124	-	JMUB898_1831		hypothetical protein	S. caprae_CG		S. caprae_CG	JMUB145_1835	1	JMUB590_1839	1
CDS	1888165	1889700	+	JMUB898_1832		hypothetical protein	S. caprae_CG		S. caprae_CG	JMUB145_1836	1	JMUB590_1840	1
CDS	1889714	1890013	+	JMUB898_1833		hypothetical protein	S. caprae_CG		S. caprae_CG	JMUB145_1837	0.9899	JMUB590_1841	0.9899
CDS	1890185	1890619	-	JMUB898_1834		putative regulatory protein YlbF	S. epidermidis-S. capitis-S. caprae_CG		S. caprae_CG	JMUB145_1838	1	JMUB590_1842	1	SERP0709	0.8056	S. epidermidis_CG	JMUB0001_1681	0.9514	S. capitis_CG
CDS	1890638	1891681	-	JMUB898_1835		hypothetical protein	S. epidermidis-S. capitis-S. caprae_CG		S. caprae_CG	JMUB145_1839	1	JMUB590_1843	1	SERP0708	0.7571	S. epidermidis_CG	JMUB0001_1682	0.8649	S. capitis_CG
CDS	1891872	1892333	-	JMUB898_1836		heme biosynthesis-like protein	S. epidermidis-S. capitis-S. caprae_CG		S. caprae_CG	JMUB145_1840	1	JMUB590_1844	1	SERP0707	0.8824	S. epidermidis_CG	JMUB0001_1683	0.9739	S. capitis_CG
CDS	1892359	1893270	-	JMUB898_1837	ctaB	protoheme IX farnesyltransferase	S. epidermidis-S. capitis-S. caprae_CG		S. caprae_CG	JMUB145_1841	1	JMUB590_1845	1	SERP0706	0.9208	S. epidermidis_CG	JMUB0001_1684	0.9637	S. capitis_CG
CDS	1893604	1894512	+	JMUB898_1838		putative heme O-oxygenase	S. epidermidis-S. capitis-S. caprae_CG		S. caprae_CG	JMUB145_1842	1	JMUB590_1846	1	SERP0705	0.9205	S. epidermidis_CG	JMUB0001_1685	0.9868	S. capitis_CG
CDS	1894720	1898169	-	JMUB898_1839	pycA	pyruvate carboxylase	S. epidermidis-S. capitis-S. caprae_CG		S. caprae_CG	JMUB145_1843	1	JMUB590_1847	1	SERP0704	0.9311	S. epidermidis_CG	JMUB0001_1686	0.9626	S. capitis_CG
CDS	1898557	1899780	-	JMUB898_1840		cell division protein,FtsW/RodA/SpoVE family protein	S. epidermidis-S. capitis-S. caprae_CG		S. caprae_CG	JMUB145_1844	1	JMUB590_1848	1	SERP0703	0.9312	S. epidermidis_CG	JMUB0001_1687	0.9656	S. capitis_CG
CDS	1900110	1900385	-	JMUB898_1841		hypothetical protein	S. epidermidis-S. capitis-S. caprae_CG		S. caprae_CG	JMUB145_1845	1	JMUB590_1849	1	SERP0701	0.978	S. epidermidis_CG	JMUB0001_1688	1	S. capitis_CG
CDS	1900530	1901012	+	JMUB898_1842		hypothetical protein	S. epidermidis-S. capitis-S. caprae_CG		S. caprae_CG	JMUB145_1846	1	JMUB590_1850	1	SERP0700	0.8438	S. epidermidis_CG	JMUB0001_1689	0.9062	S. capitis_CG
CDS	1901014	1901226	+	JMUB898_1843		hypothetical protein	S. capitis-S. caprae_CG		S. caprae_CG	JMUB145_1847	1	JMUB590_1851	1	SERP0699	0.8723		JMUB0001_1690	0.7681	S. capitis_CG
CDS	1901285	1903132	-	JMUB898_1844		putative GTP-binding protein TypA/BipA	S. epidermidis-S. capitis-S. caprae_CG		S. caprae_CG	JMUB145_1848	1	JMUB590_1852	1	SERP0696	0.9707	S. epidermidis_CG	JMUB0001_1691	0.9886	S. capitis_CG
CDS	1903232	1903423	+	JMUB898_1845		hypothetical protein	S. epidermidis-S. capitis-S. caprae_CG		S. caprae_CG	JMUB145_1849	1	JMUB590_1853	1	SERP0695	0.8889	S. epidermidis_CG	JMUB0001_1692	0.9048	S. capitis_CG
CDS	1903598	1904419	-	JMUB898_1846		myo-inositol-1(or 4)-monophosphatase	S. epidermidis-S. capitis-S. caprae_CG		S. caprae_CG	JMUB145_1850	1	JMUB590_1854	1	SERP0694	0.7839	S. epidermidis_CG	JMUB0001_1693	0.8718	S. capitis_CG
CDS	1904596	1905207	+	JMUB898_1847		hypothetical protein	S. epidermidis-S. capitis-S. caprae_CG		S. caprae_CG	JMUB145_1851	1	JMUB590_1855	1	SERP0693	0.7635	S. epidermidis_CG	JMUB0001_1694	0.8768	S. capitis_CG
CDS	1905347	1906693	+	JMUB898_1848	mntH	hypothetical protein, similar to Mn2+-transport protein	S. epidermidis-S. capitis-S. caprae_CG		S. caprae_CG	JMUB145_1852	1	JMUB590_1856	1	SERP0692	0.9011	S. epidermidis_CG	JMUB0001_1695	0.9576	S. capitis_CG
CDS	1906734	1907279	-	JMUB898_1849		hypothetical protein	S. epidermidis-S. capitis-S. caprae_CG		S. caprae_CG	JMUB145_1853	1	JMUB590_1857	1	SERP0691	0.4807	S. epidermidis_CG	JMUB0001_1696	0.6648	S. capitis_CG
CDS	1907407	1908642	-	JMUB898_1850		hypothetical protein	S. epidermidis-S. capitis-S. caprae_CG		S. caprae_CG	JMUB145_1854	1	JMUB590_1858	1	SERP0690	0.6789	S. epidermidis_CG	JMUB0001_1697	0.7791	S. capitis_CG
CDS	1908718	1909791	-	JMUB898_1851	potD	spermidine/putrescine-binding protein precursor homolog	S. epidermidis-S. capitis-S. caprae_CG		S. caprae_CG	JMUB145_1855	0.9972	JMUB590_1859	0.9972	SERP0689	0.8179	S. epidermidis_CG	JMUB0001_1698	0.8992	S. capitis_CG
CDS	1909788	1910600	-	JMUB898_1852	potC	spermidine/putrescine ABC transporter homolog	S. capitis-S. caprae_CG		S. caprae_CG	JMUB145_1856	1	JMUB590_1860	1	SERP0688	0.8889		JMUB0001_1699	0.9444	S. capitis_CG
CDS	1910606	1911409	-	JMUB898_1853	potB	spermidine/putrescine ABC transporter homolog	S. epidermidis-S. capitis-S. caprae_CG		S. caprae_CG	JMUB145_1857	1	JMUB590_1861	1	SERP0687	0.839	S. epidermidis_CG	JMUB0001_1700	0.9176	S. capitis_CG
CDS	1911402	1912496	-	JMUB898_1854	potA	spermidine/putrescine import ATP-binding protein PotA	S. epidermidis-S. capitis-S. caprae_CG		S. caprae_CG	JMUB145_1858	1	JMUB590_1862	1	SERP0686	0.8956	S. epidermidis_CG	JMUB0001_1701	0.9615	S. capitis_CG
CDS	1912509	1913048	-	JMUB898_1855		putative transcriptional regulator Cro/CI family	S. epidermidis-S. capitis-S. caprae_CG		S. caprae_CG	JMUB145_1859	1	JMUB590_1863	1	SERP0685	0.8324	S. epidermidis_CG	JMUB0001_1702	0.8827	S. capitis_CG
CDS	1913222	1913491	-	JMUB898_1856		putative cytosolic protein	S. epidermidis-S. capitis-S. caprae_CG		S. caprae_CG	JMUB145_1860	1	JMUB590_1864	1	SERP0684	0.8315	S. epidermidis_CG	JMUB0001_1703	0.9213	S. capitis_CG
CDS	1913654	1915060	-	JMUB898_1857	pdhD	dihydrolipoyl dehydrogenase	S. epidermidis-S. capitis-S. caprae_CG		S. caprae_CG	JMUB145_1861	1	JMUB590_1865	1	SERP0683	0.9808	S. epidermidis_CG	JMUB0001_1704	0.9936	S. capitis_CG
CDS	1915065	1916396	-	JMUB898_1858	pdhC	dihydrolipoyllysine-residue acetyltransferase component of pyruvate dehydrogenase complex	S. epidermidis-S. capitis-S. caprae_CG		S. caprae_CG	JMUB145_1862	1	JMUB590_1866	1	SERP0682	0.8939	S. epidermidis_CG	JMUB0001_1705	0.9595	S. capitis_CG
CDS	1916550	1917527	-	JMUB898_1859	pdhB	2-oxoisovalerate dehydrogenase subunit beta	S. epidermidis-S. capitis-S. caprae_CG		S. caprae_CG	JMUB145_1863	0.9969	JMUB590_1867	0.9969	SERP0681	0.9508	S. epidermidis_CG	JMUB0001_1706	0.9815	S. capitis_CG
CDS	1917531	1918643	-	JMUB898_1860	pdhA	pyruvate dehydrogenase E1 component subunit alpha	S. epidermidis-S. capitis-S. caprae_CG		S. caprae_CG	JMUB145_1864	1	JMUB590_1868	1	SERP0680	0.9757	S. epidermidis_CG	JMUB0001_1707	0.9892	S. capitis_CG
CDS	1918815	1919441	-	JMUB898_1861		hypothetical protein	S. epidermidis-S. capitis-S. caprae_CG		S. caprae_CG	JMUB145_1865	1	JMUB590_1869	1	SERP0679	0.7933	S. epidermidis_CG	JMUB0001_1708	0.9087	S. capitis_CG
CDS	1919663	1920214	+	JMUB898_1862	pdf1	formylmethionine deformylase homolog	S. epidermidis-S. capitis-S. caprae_CG		S. caprae_CG	JMUB145_1866	1	JMUB590_1870	1	SERP0678	0.9071	S. epidermidis_CG	JMUB0001_1709	0.9563	S. capitis_CG
CDS	1920719	1920937	+	JMUB898_1863		hypothetical protein	S. epidermidis-S. capitis-S. caprae_CG		S. caprae_CG	JMUB145_1867	1	JMUB590_1871	1	SERP0677	0.9861	S. epidermidis_CG	JMUB0001_1710	0.9861	S. capitis_CG
CDS	1920937	1922670	+	JMUB898_1864		ribonuclease J 1	S. epidermidis-S. capitis-S. caprae_CG		S. caprae_CG	JMUB145_1868	1	JMUB590_1872	1	SERP0676	0.975	S. epidermidis_CG	JMUB0001_1711	0.9758	S. capitis_CG
CDS	1922812	1923423	-	JMUB898_1865		hypothetical protein	S. capitis-S. caprae_CG		S. caprae_CG	JMUB145_1869	1	JMUB590_1873	1				JMUB0001_1712	0.7389	S. capitis_CG
CDS	1923730	1924389	-	JMUB898_1866		putative trk system potassium uptake protein	S. epidermidis-S. capitis-S. caprae_CG		S. caprae_CG	JMUB145_1870	1	JMUB590_1874	1	SERP0674	0.9772	S. epidermidis_CG	JMUB0001_1713	0.968	S. capitis_CG
CDS	1924475	1925491	-	JMUB898_1867		cytochrome D ubiquinol oxidase subunit II homolog	S. epidermidis-S. capitis-S. caprae_CG		S. caprae_CG	JMUB145_1871	1	JMUB590_1875	1	SERP0673	0.8846	S. epidermidis_CG	JMUB0001_1714	0.9467	S. capitis_CG
CDS	1925488	1926843	-	JMUB898_1868		cytochrome D ubiquinol oxidase subunit 1 homolog	S. epidermidis-S. capitis-S. caprae_CG		S. caprae_CG	JMUB145_1872	1	JMUB590_1876	1	SERP0672	0.867	S. epidermidis_CG	JMUB0001_1715	0.9645	S. capitis_CG
CDS	1927045	1927281	+	JMUB898_1869		putative glutaredoxin	S. epidermidis-S. capitis-S. caprae_CG		S. caprae_CG	JMUB145_1873	1	JMUB590_1877	1	SERP0671	0.6842	S. epidermidis_CG	JMUB0001_1716	0.8158	S. capitis_CG
CDS	1927509	1929227	-	JMUB898_1870	ptsI	phosphoenolpyruvate-protein phosphatase	S. epidermidis-S. capitis-S. caprae_CG		S. caprae_CG	JMUB145_1874	1	JMUB590_1878	1	SERP0670	0.9178	S. epidermidis_CG	JMUB0001_1717	0.9878	S. capitis_CG
CDS	1929230	1929496	-	JMUB898_1871	ptsH	phosphocarrier protein HPr	S. epidermidis-S. capitis-S. caprae_CG		S. caprae_CG	JMUB145_1875	1	JMUB590_1879	1	SERP0669	0.9432	S. epidermidis_CG	JMUB0001_1718	1	S. capitis_CG
CDS	1929654	1930193	-	JMUB898_1872		hypothetical protein	S. epidermidis-S. capitis-S. caprae_CG		S. caprae_CG	JMUB145_1876	1	JMUB590_1880	1	SERP0668	0.8994	S. epidermidis_CG	JMUB0001_1719	0.9218	S. capitis_CG
CDS	1930252	1931427	-	JMUB898_1873		putative 23S rRNA (cytosine1962-C5)-methyltransferase	S. epidermidis-S. capitis-S. caprae_CG		S. caprae_CG	JMUB145_1877	1	JMUB590_1881	1	SERP0667	0.8462	S. epidermidis_CG	JMUB0001_1720	0.9	S. capitis_CG
CDS	1931591	1932886	-	JMUB898_1874		hypothetical protein	S. epidermidis-S. capitis-S. caprae_CG		S. caprae_CG	JMUB145_1878	1	JMUB590_1882	1	SERP0666	0.9047	S. epidermidis_CG	JMUB0001_1721	0.949	S. capitis_CG
CDS	1933042	1933176	+	JMUB898_1875		hypothetical protein	S. epidermidis-S. caprae_CG		S. caprae_CG	JMUB145_1879	1	JMUB590_1883	1	SERP0665	0.8182	S. epidermidis_CG	JMUB0001_1722	0.9318
CDS	1933717	1934292	+	JMUB898_1876		putative energy-coupling factor transport system substrate-specific component	S. epidermidis-S. capitis-S. caprae_CG		S. caprae_CG	JMUB145_1880	1	JMUB590_1884	1	SERP0662	0.9005	S. epidermidis_CG	JMUB0001_1723	0.9424	S. capitis_CG
CDS	1934306	1935709	+	JMUB898_1877		hypothetical protein, similar to ABC transporter, ATP-binding protein	S. epidermidis-S. capitis-S. caprae_CG		S. caprae_CG	JMUB145_1881	1	JMUB590_1885	1	SERP0661	0.8116	S. epidermidis_CG	JMUB0001_1724	0.8608	S. capitis_CG
CDS	1935702	1936508	+	JMUB898_1878		putative energy-coupling factor transport system permease protein	S. epidermidis-S. capitis-S. caprae_CG		S. caprae_CG	JMUB145_1882	1	JMUB590_1886	1	SERP0660	0.9064	S. epidermidis_CG	JMUB0001_1725	0.9403	S. capitis_CG
CDS	1936686	1937924	-	JMUB898_1879	purD	phosphoribosylamine--glycine ligase PurD	S. epidermidis-S. capitis-S. caprae_CG		S. caprae_CG	JMUB145_1883	0.9976	JMUB590_1887	0.9976	SERP0659	0.8078	S. epidermidis_CG	JMUB0001_1726	0.8641	S. capitis_CG
CDS	1937952	1939430	-	JMUB898_1880	purH	phosphoribosylaminoimidazolecarboxamide formyltransferase	S. epidermidis-S. capitis-S. caprae_CG		S. caprae_CG	JMUB145_1884	1	JMUB590_1888	1	SERP0658	0.9065	S. epidermidis_CG	JMUB0001_1727	0.935	S. capitis_CG
CDS	1939447	1940013	-	JMUB898_1881	purN	phosphoribosylglycinamide formyltransferase	S. epidermidis-S. capitis-S. caprae_CG		S. caprae_CG	JMUB145_1885	1	JMUB590_1889	1	SERP0657	0.8298	S. epidermidis_CG	JMUB0001_1728	0.8723	S. capitis_CG
CDS	1940010	1941044	-	JMUB898_1882	purM	phosphoribosylformylglycinamidine cyclo-ligase PurM	S. epidermidis-S. capitis-S. caprae_CG		S. caprae_CG	JMUB145_1886	1	JMUB590_1890	1	SERP0656	0.8688	S. epidermidis_CG	JMUB0001_1729	0.8895	S. capitis_CG
CDS	1941037	1942521	-	JMUB898_1883	purF	phosphoribosylpyrophosphate amidotransferase PurF	S. epidermidis-S. capitis-S. caprae_CG		S. caprae_CG	JMUB145_1887	1	JMUB590_1891	1	SERP0655	0.917	S. epidermidis_CG	JMUB0001_1730	0.9433	S. capitis_CG
CDS	1942500	1944689	-	JMUB898_1884	purQ	phosphoribosylformylglycinamidine synthase I PurQ	S. epidermidis-S. capitis-S. caprae_CG		S. caprae_CG	JMUB145_1888	1	JMUB590_1892	1	SERP0654	0.9163	S. epidermidis_CG	JMUB0001_1731	0.952	S. capitis_CG
CDS	1944682	1945353	-	JMUB898_1885	purQ	phosphoribosylformylglycinamidine synthase I PurQ	S. epidermidis-S. capitis-S. caprae_CG		S. caprae_CG	JMUB145_1889	1	JMUB590_1893	1	SERP0653	0.9148	S. epidermidis_CG	JMUB0001_1732	0.9552	S. capitis_CG
CDS	1945355	1945615	-	JMUB898_1886		phosphoribosylformylglycinamidine synthase	S. epidermidis-S. capitis-S. caprae_CG		S. caprae_CG	JMUB145_1890	1	JMUB590_1894	1	SERP0652	0.9535	S. epidermidis_CG	JMUB0001_1733	0.9767	S. capitis_CG
CDS	1945612	1946319	-	JMUB898_1887	purC	phosphoribosylaminoimidazole-succinocarboxamide synthase	S. epidermidis-S. capitis-S. caprae_CG		S. caprae_CG	JMUB145_1891	1	JMUB590_1895	1	SERP0651	0.8803	S. epidermidis_CG	JMUB0001_1734	0.9103	S. capitis_CG
CDS	1946320	1947447	-	JMUB898_1888	purK	5-(carboxyamino)imidazole ribonucleotide synthase	S. epidermidis-S. capitis-S. caprae_CG		S. caprae_CG	JMUB145_1892	1	JMUB590_1896	1	SERP0650	0.8373	S. epidermidis_CG	JMUB0001_1735	0.904	S. capitis_CG
CDS	1947434	1947916	-	JMUB898_1889		Putative Phosphoribosylaminoimidazolecarboxylase,catalytic subunit	S. epidermidis-S. capitis-S. caprae_CG		S. caprae_CG	JMUB145_1893	1	JMUB590_1897	1	SERP0649	0.9062	S. epidermidis_CG	JMUB0001_1736	0.9188	S. capitis_CG
CDS	1948119	1948976	+	JMUB898_1890	folD	bifunctional protein FolD, methylenetetrahydrofolate dehydrogenase (NADP+) / methenyltetrahydrofolate cyclohydrolase	S. epidermidis-S. capitis-S. caprae_CG		S. caprae_CG	JMUB145_1894	0.9965	JMUB590_1898	0.9965	SERP0648	0.8662	S. epidermidis_CG	JMUB0001_1737	0.9263	S. capitis_CG
CDS	1949189	1950334	-	JMUB898_1891		putative flavohemoprotein	S. epidermidis-S. capitis-S. caprae_CG		S. caprae_CG	JMUB145_1895	1	JMUB590_1899	1	SERP0325	0.622	S. epidermidis_CG	JMUB0001_1738	0.8898	S. capitis_CG
CDS	1950599	1950916	+	JMUB898_1892		putative chitinase	S. epidermidis-S. capitis-S. caprae_CG		S. caprae_CG	JMUB145_1896	1	JMUB590_1900	1	SERP0647	0.8476	S. epidermidis_CG	JMUB0001_1739	0.9238	S. capitis_CG
CDS	1951219	1952343	+	JMUB898_1893	qoxA	quinol oxidase polypeptide II QoxA	S. epidermidis-S. capitis-S. caprae_CG		S. caprae_CG	JMUB145_1897	1	JMUB590_1901	1	SERP0646	0.9412	S. epidermidis_CG	JMUB0001_1740	0.9786	S. capitis_CG
CDS	1952343	1954331	+	JMUB898_1894	qoxB	quinol oxidase polypeptide I QoxB	S. epidermidis-S. capitis-S. caprae_CG		S. caprae_CG	JMUB145_1898	1	JMUB590_1902	1	SERP0645	0.9471	S. epidermidis_CG	JMUB0001_1741	0.9864	S. capitis_CG
CDS	1954321	1954926	+	JMUB898_1895	qoxC	quinol oxidase polypeptide III QoxC	S. epidermidis-S. capitis-S. caprae_CG		S. caprae_CG	JMUB145_1899	1	JMUB590_1903	1	SERP0644	0.9005	S. epidermidis_CG	JMUB0001_1742	0.995	S. capitis_CG
CDS	1954923	1955213	+	JMUB898_1896		hypothetical protein, similar to quinol oxidase polypeptide IV QoxD	S. epidermidis-S. capitis-S. caprae_CG		S. caprae_CG	JMUB145_1900	1	JMUB590_1904	1	SERP0643	0.9375	S. epidermidis_CG	JMUB0001_1743	0.9792	S. capitis_CG
CDS	1955359	1956270	+	JMUB898_1897		ribonucleoside hydrolase RihC	S. epidermidis-S. capitis-S. caprae_CG		S. caprae_CG	JMUB145_1901	1	JMUB590_1905	1	SERP0642	0.7583	S. epidermidis_CG	JMUB0001_1744	0.8808	S. capitis_CG
CDS	1956368	1957570	-	JMUB898_1898		putative Fmt protein	S. epidermidis-S. capitis-S. caprae_CG		S. caprae_CG	JMUB145_1902	1	JMUB590_1906	1	SERP0641	0.7975	S. epidermidis_CG	JMUB0001_1745	0.8775	S. capitis_CG
CDS	1957602	1959254	-	JMUB898_1899	pgcA	hypothetical protein, similar to phosphomannomutase	S. capitis-S. caprae_CG		S. caprae_CG	JMUB145_1903	1	JMUB590_1907	1				JMUB0001_1746	0.8036	S. capitis_CG
CDS	1959702	1960910	+	JMUB898_1900		hypothetical protein	S. epidermidis-S. capitis-S. caprae_CG		S. caprae_CG	JMUB145_1904	1	JMUB590_1908	1	SERP0640	0.8015	S. epidermidis_CG	JMUB0001_1747	0.9457	S. capitis_CG
CDS	1961011	1961481	+	JMUB898_1901		hypothetical protein	S. epidermidis-S. capitis-S. caprae_CG		S. caprae_CG	JMUB145_1905	1	JMUB590_1909	1	SERP0639	0.9103	S. epidermidis_CG	JMUB0001_1748	0.9487	S. capitis_CG
CDS	1961700	1962128	+	JMUB898_1902		acetyltransferase, GNAT family	S. epidermidis-S. capitis-S. caprae_CG		S. caprae_CG	JMUB145_1906	1	JMUB590_1910	1	SERP0637	0.5674	S. epidermidis_CG	JMUB0001_1749	0.6809	S. capitis_CG
CDS	1962362	1966549	+	JMUB898_1903	atlE	bifunctional autolysin	S. epidermidis-S. capitis-S. caprae_CG		S. caprae_CG	JMUB145_1907	1	JMUB590_1911	1	SERP0636	0.6833	S. epidermidis_CG	JMUB0001_1750	0.7148	S. capitis_CG
CDS	1967155	1967574	-	JMUB898_1904		putative transcriptional regulator	S. epidermidis-S. capitis-S. caprae_CG		S. caprae_CG	JMUB145_1908	1	JMUB590_1912	1	SERP0635	0.9424	S. epidermidis_CG	JMUB0001_1751	0.964	S. capitis_CG
CDS	1967730	1968737	+	JMUB898_1905		hypothetical protein	S. epidermidis-S. caprae_CG		S. caprae_CG	JMUB145_1909	1	JMUB590_1913	0.997	SERP0634	0.8507	S. epidermidis_CG	JMUB0001_1752	0.9015
CDS	1968877	1970049	+	JMUB898_1906		putative aminotransferase	S. epidermidis-S. capitis-S. caprae_CG		S. caprae_CG	JMUB145_1910	1	JMUB590_1914	1	SERP0633	0.8513	S. epidermidis_CG	JMUB0001_1753	0.9177	S. capitis_CG
CDS	1970155	1970973	-	JMUB898_1907	menB	naphthoate synthase	S. epidermidis-S. capitis-S. caprae_CG		S. caprae_CG	JMUB145_1911	1	JMUB590_1915	1	SERP0632	0.9632	S. epidermidis_CG	JMUB0001_1754	0.9926	S. capitis_CG
CDS	1970966	1971769	-	JMUB898_1908		prolyl aminopeptidase	S. epidermidis-S. capitis-S. caprae_CG		S. caprae_CG	JMUB145_1912	1	JMUB590_1916	1	SERP0631	0.7191	S. epidermidis_CG	JMUB0001_1755	0.8876	S. capitis_CG
CDS	1971756	1973429	-	JMUB898_1909	menD	menaquinone biosynthesis protein	S. epidermidis-S. capitis-S. caprae_CG		S. caprae_CG	JMUB145_1913	1	JMUB590_1917	1	SERP0630	0.8276	S. epidermidis_CG	JMUB0001_1756	0.9264	S. capitis_CG
CDS	1973416	1974777	-	JMUB898_1910		putative menaquinone-specific isochorismate	S. epidermidis-S. capitis-S. caprae_CG		S. caprae_CG	JMUB145_1914	1	JMUB590_1918	1	SERP0629	0.8278	S. epidermidis_CG	JMUB0001_1757	0.8896	S. capitis_CG
CDS	1974958	1975896	+	JMUB898_1911		1,4-dihydroxy-2-naphthodate octaprenyltransferase	S. epidermidis-S. capitis-S. caprae_CG		S. caprae_CG	JMUB145_1915	1	JMUB590_1919	1	SERP0627	0.9167	S. epidermidis_CG	JMUB0001_1758	0.9615	S. capitis_CG
CDS	1975952	1976503	-	JMUB898_1912		acetyltransferase	S. epidermidis-S. capitis-S. caprae_CG		S. caprae_CG	JMUB145_1916	1	JMUB590_1920	1	SERP0626	0.7158	S. epidermidis_CG	JMUB0001_1759	0.8361	S. capitis_CG
CDS	1976698	1976823	+	JMUB898_1913		hypothetical protein	S. caprae_CG		S. caprae_CG	JMUB145_1917	1	JMUB590_1921	1				JMUB0001_1760	0.7619
CDS	1977292	1977744	-	JMUB898_1914		hypothetical protein	S. caprae_CG		S. caprae_CG	JMUB145_1918	1	JMUB590_1922	1
tRNA	1978168	1978256	-	JMUB898_1915		tRNA-Ser
CDS	1978259	1978444	+	JMUB898_1916		hypothetical protein	S. caprae_CG		S. caprae_CG	JMUB145_1920	1	JMUB590_1924	1
tRNA	1978263	1978334	-	JMUB898_1917		tRNA-Asn
CDS	1978524	1979099	-	JMUB898_1918		putative competence transcription factor	S. epidermidis-S. capitis-S. caprae_CG		S. caprae_CG	JMUB145_1922	1	JMUB590_1926	1	SERP0618	0.8789	S. epidermidis_CG	JMUB0001_1770	0.9319	S. capitis_CG
CDS	1979320	1979538	+	JMUB898_1919		hypothetical protein	S. epidermidis-S. capitis-S. caprae_CG		S. caprae_CG	JMUB145_1923	1	JMUB590_1927	1	SERP0617	0.8056	S. epidermidis_CG	JMUB0001_1771	0.9028	S. capitis_CG
CDS	1979616	1980602	-	JMUB898_1920		lipoate-protein ligase homolog	S. epidermidis-S. capitis-S. caprae_CG		S. caprae_CG	JMUB145_1924	1	JMUB590_1928	1	SERP0616	0.9085	S. epidermidis_CG	JMUB0001_1772	0.939	S. capitis_CG
CDS	1980807	1980992	+	JMUB898_1921		hypothetical protein	S. epidermidis-S. capitis-S. caprae_CG		S. caprae_CG	JMUB145_1925	1	JMUB590_1929	1	SERP0615	0.9672	S. epidermidis_CG	JMUB0001_1773	1	S. capitis_CG
CDS	1980998	1981600	+	JMUB898_1922		hypothetical protein	S. epidermidis-S. capitis-S. caprae_CG		S. caprae_CG	JMUB145_1926	0.995	JMUB590_1930	0.995	SERP0614	0.92	S. epidermidis_CG	JMUB0001_1774	0.955	S. capitis_CG
CDS	1981696	1983204	-	JMUB898_1923		hypothetical protein	S. epidermidis-S. capitis-S. caprae_CG		S. caprae_CG	JMUB145_1927	1	JMUB590_1931	1	SERP0613	0.816	S. epidermidis_CG	JMUB0001_1775	0.8924	S. capitis_CG
CDS	1983361	1984722	-	JMUB898_1924		putative KtrB	S. epidermidis-S. capitis-S. caprae_CG		S. caprae_CG	JMUB145_1928	1	JMUB590_1932	1	SERP0612	0.894	S. epidermidis_CG	JMUB0001_1776	0.9316	S. capitis_CG
CDS	1984740	1986620	-	JMUB898_1925		serine protease	S. epidermidis-S. capitis-S. caprae_CG		S. caprae_CG	JMUB145_1929	1	JMUB590_1933	1	SERP0611	0.6216	S. epidermidis_CG	JMUB0001_1777	0.6972	S. capitis_CG
CDS	1986832	1987632	-	JMUB898_1926		toxic anion resistance protein homologue	S. epidermidis-S. capitis-S. caprae_CG		S. caprae_CG	JMUB145_1930	1	JMUB590_1934	1	SERP0610	0.8993	S. epidermidis_CG	JMUB0001_1778	0.9662	S. capitis_CG
CDS	1987967	1989529	-	JMUB898_1927	prfC	peptide chain release factor 3	S. epidermidis-S. capitis-S. caprae_CG		S. caprae_CG	JMUB145_1931	1	JMUB590_1935	1	SERP0609	0.9654	S. epidermidis_CG	JMUB0001_1779	0.9769	S. capitis_CG
CDS	1989545	1989784	-	JMUB898_1928		hypothetical protein	S. epidermidis-S. capitis-S. caprae_CG		S. caprae_CG	JMUB145_1932	1	JMUB590_1936	1	SERP0608	0.5	S. epidermidis_CG	JMUB0001_1780	0.6962	S. capitis_CG
CDS	1989774	1991258	-	JMUB898_1929	murE	UDP-N-acetylmuramoylalanyl-D-glutamate--2,6-diaminopimelate ligase	S. epidermidis-S. capitis-S. caprae_CG		S. caprae_CG	JMUB145_1933	1	JMUB590_1937	1	SERP0607	0.9089	S. epidermidis_CG	JMUB0001_1781	0.9656	S. capitis_CG
CDS	1991797	1992972	+	JMUB898_1930	ugtP	processive diacylglycerol glucosyltransferase	S. epidermidis-S. capitis-S. caprae_CG		S. caprae_CG	JMUB145_1934	1	JMUB590_1938	1	SERP0606	0.9003	S. epidermidis_CG	JMUB0001_1782	0.9463	S. capitis_CG
CDS	1992950	1994143	+	JMUB898_1931	ltaA	probable glycolipid permease ltaA	S. epidermidis-S. capitis-S. caprae_CG		S. caprae_CG	JMUB145_1935	1	JMUB590_1939	1	SERP0605	0.8889	S. epidermidis_CG	JMUB0001_1783	0.9318	S. capitis_CG
CDS	1994440	1994949	-	JMUB898_1932		hypothetical protein	S. epidermidis-S. capitis-S. caprae_CG		S. caprae_CG	JMUB145_1936	1	JMUB590_1940	1	SERP0604	0.8225	S. epidermidis_CG	JMUB0001_1784	0.9467	S. capitis_CG
CDS	1995122	1995868	-	JMUB898_1933		hypothetical protein	S. epidermidis-S. capitis-S. caprae_CG		S. caprae_CG	JMUB145_1937	1	JMUB590_1941	1	SERP0603	0.7724	S. epidermidis_CG	JMUB0001_1785	0.9032	S. capitis_CG
CDS	1996145	1997230	+	JMUB898_1934		hypothetical protein	S. epidermidis-S. capitis-S. caprae_CG		S. caprae_CG	JMUB145_1938	1	JMUB590_1942	1	SERP0602	0.9529	S. epidermidis_CG	JMUB0001_1786	0.9557	S. capitis_CG
CDS	1997353	1998123	-	JMUB898_1935	fabI	Enoyl-[acyl-carrier-protein] reductase [NADPH]FabI	S. epidermidis-S. capitis-S. caprae_CG		S. caprae_CG	JMUB145_1939	1	JMUB590_1943	1	SERP0601	0.9297	S. epidermidis_CG	JMUB0001_1787	0.9922	S. capitis_CG
CDS	1998337	2000181	-	JMUB898_1936		Na+/H+ antiporter homologue	S. epidermidis-S. capitis-S. caprae_CG		S. caprae_CG	JMUB145_1940	0.9984	JMUB590_1944	1	SERP0590	0.8811	S. epidermidis_CG	JMUB0001_1788	0.9479	S. capitis_CG
CDS	2000190	2001575	-	JMUB898_1937		magnesium transporter	S. epidermidis-S. capitis-S. caprae_CG		S. caprae_CG	JMUB145_1941	1	JMUB590_1945	1	SERP0589	0.8959	S. epidermidis_CG	JMUB0001_1789	0.9414	S. capitis_CG
CDS	2001601	2002455	-	JMUB898_1938		23S rRNA pseudouridine1911/1915/1917 synthase	S. epidermidis-S. capitis-S. caprae_CG		S. caprae_CG	JMUB145_1942	1	JMUB590_1946	1	SERP0588	0.6796	S. epidermidis_CG	JMUB0001_1790	0.7817	S. capitis_CG
CDS	2002452	2003261	-	JMUB898_1939	ppnK	probable inorganic polyphosphate/ATP-NAD kinase	S. epidermidis-S. capitis-S. caprae_CG		S. caprae_CG	JMUB145_1943	1	JMUB590_1947	1	SERP0587	0.9888	S. epidermidis_CG	JMUB0001_1791	0.9888	S. capitis_CG
CDS	2003275	2003910	-	JMUB898_1940		GTP pyrophosphokinase	S. epidermidis-S. capitis-S. caprae_CG		S. caprae_CG	JMUB145_1944	1	JMUB590_1948	1	SERP0586	0.9526	S. epidermidis_CG	JMUB0001_1792	0.9716	S. capitis_CG
CDS	2003927	2004274	-	JMUB898_1941		hypothetical protein	S. epidermidis-S. capitis-S. caprae_CG		S. caprae_CG	JMUB145_1945	1	JMUB590_1949	1	SERP0585	0.8783	S. epidermidis_CG	JMUB0001_1793	0.9217	S. capitis_CG
CDS	2004556	2005143	+	JMUB898_1942		hypothetical protein	S. epidermidis-S. capitis-S. caprae_CG		S. caprae_CG	JMUB145_1946	1	JMUB590_1950	1	SERP0583	0.7098	S. epidermidis_CG	JMUB0001_1794	0.7409	S. capitis_CG
CDS	2005210	2005599	+	JMUB898_1943		hemoglobin-like protein	S. epidermidis-S. capitis-S. caprae_CG		S. caprae_CG	JMUB145_1947	1	JMUB590_1951	1	SERP0582	0.8976	S. epidermidis_CG	JMUB0001_1795	0.9302	S. capitis_CG
CDS	2005616	2006413	+	JMUB898_1944		hypothetical protein	S. epidermidis-S. capitis-S. caprae_CG		S. caprae_CG	JMUB145_1948	1	JMUB590_1952	0.9962	SERP0581	0.9434	S. epidermidis_CG	JMUB0001_1796	0.9658	S. capitis_CG
CDS	2006753	2008561	-	JMUB898_1945		thimet oligopeptidase homologue	S. epidermidis-S. capitis-S. caprae_CG		S. caprae_CG	JMUB145_1949	0.9983	JMUB590_1953	0.9983	SERP0580	0.9269	S. epidermidis_CG	JMUB0001_1797	0.9568	S. capitis_CG
CDS	2008612	2009595	-	JMUB898_1946		competence protein CoiA-like protein	S. capitis-S. caprae_CG		S. caprae_CG	JMUB145_1950	1	JMUB590_1954	1				JMUB0001_1798	0.5798	S. capitis_CG
CDS	2009693	2010415	-	JMUB898_1947		adapter protein MecA	S. epidermidis-S. capitis-S. caprae_CG		S. caprae_CG	JMUB145_1951	1	JMUB590_1955	1	SERP0578	0.8583	S. epidermidis_CG	JMUB0001_1799	0.9417	S. capitis_CG
CDS	2010669	2011064	-	JMUB898_1948	spxA	transcriptional regulator Spx	S. epidermidis-S. capitis-S. caprae_CG		S. caprae_CG	JMUB145_1952	1	JMUB590_1956	1	SERP0576	1	S. epidermidis_CG	JMUB0001_1800	1	S. capitis_CG
CDS	2011356	2012345	+	JMUB898_1949	trpS	tryptophanyl-tRNA synthetase	S. epidermidis-S. capitis-S. caprae_CG		S. caprae_CG	JMUB145_1953	1	JMUB590_1957	1	SERP0575	0.9271	S. epidermidis_CG	JMUB0001_1801	0.9726	S. capitis_CG
CDS	2012405	2013286	-	JMUB898_1950		hypothetical protein, similar to dipeptide transporter protein dppC	S. caprae_CG		S. caprae_CG	JMUB145_1954	1	JMUB590_1958	1				JMUB0001_1802	0.9386
CDS	2013304	2014266	-	JMUB898_1951	oppB	peptide/nickel transport system permease protein	S. caprae_CG		S. caprae_CG	JMUB145_1956	1	JMUB590_1959	1				JMUB0001_1803	0.9406
CDS	2014259	2015242	-	JMUB898_1952	appF	oligopeptide transport system ATP-binding protein AppF homologue	S. epidermidis-S. capitis-S. caprae_CG		S. caprae_CG	JMUB145_1957	1	JMUB590_1960	1	SERP0573	0.5462	S. epidermidis_CG	JMUB0001_1804	0.8742	S. capitis_CG
CDS	2015235	2016230	-	JMUB898_1953	oppF	oligopeptide transport ATP-binding protein	S. caprae_CG		S. caprae_CG	JMUB145_1958	1	JMUB590_1961	1				JMUB0001_1805	0.8567
CDS	2016284	2017996	-	JMUB898_1954	rlp	peptide/nickel transport system substrate-binding protein	S. caprae_CG		S. caprae_CG	JMUB145_1959	1	JMUB590_1962	1				JMUB0001_1806	0.8684
CDS	2018171	2018326	-	JMUB898_1955		hypothetical protein	S. caprae_CG		S. caprae_CG	JMUB145_1960	1	JMUB590_1963	1
CDS	2018363	2019607	-	JMUB898_1956	fabF	3-oxoacyl-[acyl-carrier-protein] synthase 2	S. epidermidis-S. capitis-S. caprae_CG		S. caprae_CG	JMUB145_1961	1	JMUB590_1964	1	SERP0568	0.913	S. epidermidis_CG	JMUB0001_1807	0.9469	S. capitis_CG
CDS	2019619	2020560	-	JMUB898_1957	fabH	3-oxoacyl-[acyl-carrier-protein] synthase 3	S. epidermidis-S. capitis-S. caprae_CG		S. caprae_CG	JMUB145_1962	1	JMUB590_1965	1	SERP0567	0.9553	S. epidermidis_CG	JMUB0001_1808	0.9904	S. capitis_CG
CDS	2020779	2020970	+	JMUB898_1958	mntH	divalent metal cation transporter MntH	S. caprae_CG		S. caprae_CG	JMUB145_1963	1	JMUB590_1966	1
CDS	2020870	2021064	+	JMUB898_1959		hypothetical protein	S. epidermidis-S. capitis-S. caprae_CG		S. caprae_CG	JMUB145_1964	1	JMUB590_1967	1	SERP0566	0.8281	S. epidermidis_CG	JMUB0001_1809	0.9375	S. capitis_CG
CDS	2021193	2021708	-	JMUB898_1960		phosphatidylethanolamine-binding family protein	S. capitis-S. caprae_CG		S. caprae_CG	JMUB145_1965	1	JMUB590_1968	1				JMUB0001_1810	0.8889	S. capitis_CG
CDS	2021896	2024508	-	JMUB898_1961	clpB	ATP-dependent Clp protease, ATP-binding subunit ClpB	S. epidermidis-S. capitis-S. caprae_CG		S. caprae_CG	JMUB145_1966	1	JMUB590_1969	1	SERP0564	0.9192	S. epidermidis_CG	JMUB0001_1811	0.9506	S. capitis_CG
CDS	2024763	2026586	-	JMUB898_1962		putative O-acetyltransferase	S. epidermidis-S. capitis-S. caprae_CG		S. caprae_CG	JMUB145_1967	0.9984	JMUB590_1970	0.9984	SERP0563	0.7858	S. epidermidis_CG	JMUB0001_1812	0.8913	S. capitis_CG
CDS	2027058	2027366	-	JMUB898_1963		DNA methyltransferase	S. epidermidis-S. capitis-S. caprae_CG		S. caprae_CG	JMUB145_1968	1	JMUB590_1971	1	SERP0562	0.951	S. epidermidis_CG	JMUB0001_1813	1	S. capitis_CG
CDS	2027478	2028299	+	JMUB898_1964		5-amino-6-(5-phospho-D-ribitylamino)uracil phosphatase	S. epidermidis-S. capitis-S. caprae_CG		S. caprae_CG	JMUB145_1969	1	JMUB590_1972	1	SERP0561	0.8718	S. epidermidis_CG	JMUB0001_1814	0.9231	S. capitis_CG
CDS	2028372	2029688	+	JMUB898_1965	cdr	coenzyme A disulfide reductase	S. epidermidis-S. capitis-S. caprae_CG		S. caprae_CG	JMUB145_1970	1	JMUB590_1973	0.9977	SERP0560	0.8037	S. epidermidis_CG	JMUB0001_1815	0.8493	S. capitis_CG
CDS	2029751	2030152	-	JMUB898_1966		hypothetical protein	S. epidermidis-S. capitis-S. caprae_CG		S. caprae_CG	JMUB145_1971	1	JMUB590_1974	1	SERP0557	0.8195	S. epidermidis_CG	JMUB0001_1816	0.8872	S. capitis_CG
CDS	2030415	2031323	-	JMUB898_1967		hypothetical protein	S. epidermidis-S. capitis-S. caprae_CG		S. caprae_CG	JMUB145_1972	1	JMUB590_1975	1	SERP0556	0.907	S. epidermidis_CG	JMUB0001_1817	0.98	S. capitis_CG
CDS	2031524	2035180	-	JMUB898_1968	addA	ATP-dependent helicase/nuclease subunit A	S. epidermidis-S. capitis-S. caprae_CG		S. caprae_CG	JMUB145_1973	0.9975	JMUB590_1976	0.9984	SERP0555	0.8003	S. epidermidis_CG	JMUB0001_1818	0.8883	S. capitis_CG
CDS	2035180	2038647	-	JMUB898_1969	addB	ATP-dependent helicase/deoxyribonuclease subunit B	S. epidermidis-S. capitis-S. caprae_CG		S. caprae_CG	JMUB145_1974	1	JMUB590_1977	1	SERP0554	0.7931	S. epidermidis_CG	JMUB0001_1819	0.9108	S. capitis_CG
CDS	2038782	2039357	-	JMUB898_1970	spsB	type-I signal peptidase	S. epidermidis-S. capitis-S. caprae_CG		S. caprae_CG	JMUB145_1975	1	JMUB590_1978	1	SERP0553	0.8743	S. epidermidis_CG	JMUB0001_1820	0.9162	S. capitis_CG
CDS	2039379	2039897	-	JMUB898_1971	spsA	type-I signal peptidase	S. epidermidis-S. capitis-S. caprae_CG		S. caprae_CG	JMUB145_1976	1	JMUB590_1979	1	SERP0552	0.6977	S. epidermidis_CG	JMUB0001_1821	0.814	S. capitis_CG
CDS	2039902	2040477	-	JMUB898_1972		hypothetical protein	S. epidermidis-S. capitis-S. caprae_CG		S. caprae_CG	JMUB145_1977	1	JMUB590_1980	1	SERP0551	0.8586	S. epidermidis_CG	JMUB0001_1822	0.9634	S. capitis_CG
CDS	2040928	2042259	-	JMUB898_1973	pgi	glucose-6-phosphate isomerase	S. epidermidis-S. capitis-S. caprae_CG		S. caprae_CG	JMUB145_1978	1	JMUB590_1981	1	SERP0550	0.9639	S. epidermidis_CG	JMUB0001_1823	0.9865	S. capitis_CG
CDS	2042607	2043812	+	JMUB898_1974	argG	argininosuccinate synthase	S. capitis-S. caprae_CG		S. caprae_CG	JMUB145_1979	1	JMUB590_1982	1	SERP0549	0.9526		JMUB0001_1824	0.9651	S. capitis_CG
CDS	2043802	2045184	+	JMUB898_1975	argH	argininosuccinate lyase	S. epidermidis-S. capitis-S. caprae_CG		S. caprae_CG	JMUB145_1980	1	JMUB590_1983	1	SERP0548	0.895	S. epidermidis_CG	JMUB0001_1825	0.9127	S. capitis_CG
CDS	2045363	2046454	+	JMUB898_1976		glycerophosphoryl diester phosphodiesterase	S. epidermidis-S. capitis-S. caprae_CG		S. caprae_CG	JMUB145_1981	1	JMUB590_1984	1	SERP0547	0.7213	S. epidermidis_CG	JMUB0001_1826	0.7983	S. capitis_CG
CDS	2046522	2047766	-	JMUB898_1977	gluD	NAD-specific glutamate dehydrogenase	S. epidermidis-S. capitis-S. caprae_CG		S. caprae_CG	JMUB145_1982	1	JMUB590_1985	1	SERP0546	0.9734	S. epidermidis_CG	JMUB0001_1827	0.9831	S. capitis_CG
CDS	2047876	2049066	-	JMUB898_1978	rocD	ornithine aminotransferase 2	S. epidermidis-S. capitis-S. caprae_CG		S. caprae_CG	JMUB145_1983	1	JMUB590_1986	1	SERP0545	0.9367	S. epidermidis_CG	JMUB0001_1828	0.9545	S. capitis_CG
CDS	2049393	2050520	-	JMUB898_1979		putative NADH-dependent flavin oxidoreductase	S. epidermidis-S. capitis-S. caprae_CG		S. caprae_CG	JMUB145_1984	1	JMUB590_1987	1	SERP0542	0.8427	S. epidermidis_CG	JMUB0001_1829	0.896	S. capitis_CG
CDS	2050857	2051237	-	JMUB898_1980		general stress protein 13	S. epidermidis-S. capitis-S. caprae_CG		S. caprae_CG	JMUB145_1985	1	JMUB590_1988	1	SERP0541	0.9683	S. epidermidis_CG	JMUB0001_1830	0.9841	S. capitis_CG
CDS	2051464	2052057	-	JMUB898_1981		peptidyl-prolyl cis-trans isomerase	S. epidermidis-S. capitis-S. caprae_CG		S. caprae_CG	JMUB145_1986	1	JMUB590_1989	1	SERP0540	0.9695	S. epidermidis_CG	JMUB0001_1831	0.9797	S. capitis_CG
CDS	2052123	2052503	+	JMUB898_1982		kinase associated protein B	S. epidermidis-S. capitis-S. caprae_CG		S. caprae_CG	JMUB145_1987	1	JMUB590_1990	1	SERP0539	0.776	S. epidermidis_CG	JMUB0001_1832	0.8968	S. capitis_CG
CDS	2052688	2055093	+	JMUB898_1983	mnhA1	Na(+)/H(+) antiporter subunit A1	S. capitis-S. caprae_CG		S. caprae_CG	JMUB145_1988	1	JMUB590_1991	1	SERP0538	0.8901		JMUB0001_1833	0.9226	S. capitis_CG
CDS	2055086	2055514	+	JMUB898_1984		monovalent cation/H+ antiporter subunit B	S. epidermidis-S. capitis-S. caprae_CG		S. caprae_CG	JMUB145_1989	0.993	JMUB590_1992	0.993	SERP0537	0.9225	S. epidermidis_CG	JMUB0001_1834	0.9577	S. capitis_CG
CDS	2055514	2055861	+	JMUB898_1985		monovalent cation/H+ antiporter subunit C	S. epidermidis-S. capitis-S. caprae_CG		S. caprae_CG	JMUB145_1990	1	JMUB590_1993	1	SERP0536	0.9652	S. epidermidis_CG	JMUB0001_1835	0.9912	S. capitis_CG
CDS	2055848	2057344	+	JMUB898_1986	mnhD1	Na(+)/H(+) antiporter subunit D1	S. epidermidis-S. capitis-S. caprae_CG		S. caprae_CG	JMUB145_1991	0.998	JMUB590_1994	0.998	SERP0535	0.9116	S. epidermidis_CG	JMUB0001_1836	0.9337	S. capitis_CG
CDS	2057346	2057825	+	JMUB898_1987	mnhE1	Na(+)/H(+) antiporter subunit E1	S. epidermidis-S. capitis-S. caprae_CG		S. caprae_CG	JMUB145_1992	1	JMUB590_1995	1	SERP0534	0.8365	S. epidermidis_CG	JMUB0001_1837	0.9371	S. capitis_CG
CDS	2057825	2058118	+	JMUB898_1988		monovalent cation/H+ antiporter subunit F	S. epidermidis-S. capitis-S. caprae_CG		S. caprae_CG	JMUB145_1993	1	JMUB590_1996	1	SERP0533	0.9381	S. epidermidis_CG	JMUB0001_1838	0.9588	S. capitis_CG
CDS	2058096	2058452	+	JMUB898_1989		monovalent cation/H+ antiporter subunit G	S. epidermidis-S. capitis-S. caprae_CG		S. caprae_CG	JMUB145_1994	0.9915	JMUB590_1997	0.9915	SERP0532	0.8898	S. epidermidis_CG	JMUB0001_1839	0.9153	S. capitis_CG
CDS	2058681	2059838	+	JMUB898_1990		hypothetical protein	S. epidermidis-S. capitis-S. caprae_CG		S. caprae_CG	JMUB145_1995	1	JMUB590_1998	1	SERP0531	0.7039	S. epidermidis_CG	JMUB0001_1840	0.7409	S. capitis_CG
CDS	2059917	2060291	-	JMUB898_1991		ComA2 family protein	S. epidermidis-S. capitis-S. caprae_CG		S. caprae_CG	JMUB145_1996	1	JMUB590_1999	1	SERP0530	0.7903	S. epidermidis_CG	JMUB0001_1841	0.8548	S. capitis_CG
CDS	2060314	2061630	-	JMUB898_1992		similar to transport protein	S. epidermidis-S. capitis-S. caprae_CG		S. caprae_CG	JMUB145_1997	1	JMUB590_2000	1	SERP0529	0.9178	S. epidermidis_CG	JMUB0001_1842	0.9543	S. capitis_CG
CDS	2061846	2063327	-	JMUB898_1993	ampA	probable cytosol aminopeptidase	S. epidermidis-S. capitis-S. caprae_CG		S. caprae_CG	JMUB145_1998	1	JMUB590_2001	1	SERP0528	0.7262	S. epidermidis_CG	JMUB0001_1843	0.8195	S. capitis_CG
CDS	2063436	2064644	-	JMUB898_1994		NADH dehydrogenase-like protein SACOL0944	S. epidermidis-S. capitis-S. caprae_CG		S. caprae_CG	JMUB145_1999	1	JMUB590_2002	0.9975	SERP0527	0.903	S. epidermidis_CG	JMUB0001_1844	0.9478	S. capitis_CG
CDS	2065076	2065435	-	JMUB898_1995		HesB domain-containing protein	S. epidermidis-S. capitis-S. caprae_CG		S. caprae_CG	JMUB145_2000	1	JMUB590_2003	1	SERP0526	0.916	S. epidermidis_CG	JMUB0001_1845	0.958	S. capitis_CG
CDS	2065512	2065757	-	JMUB898_1996		hypothetical protein	S. epidermidis-S. capitis-S. caprae_CG		S. caprae_CG	JMUB145_2001	1	JMUB590_2004	1	SERP0525	0.8148	S. epidermidis_CG	JMUB0001_1846	0.9506	S. capitis_CG
CDS	2066071	2067135	+	JMUB898_1997		putative NADH dehydrogenase	S. epidermidis-S. capitis-S. caprae_CG		S. caprae_CG	JMUB145_2002	1	JMUB590_2005	1	SERP0524	0.9068	S. epidermidis_CG	JMUB0001_1847	0.952	S. capitis_CG
[truncated: 553 more rows]

## Sheet: Dataset S2-2
Dataset S2-2. Genome information of S. caprae JMUB590
										S. caprae JMUB898 homologue		S. caprae JMUB145 homologue
Feature	start	end	strand	locus_tag	gene	product	core genome (CG)	mobile genomic element	S. caprae_CG	locus tag	amino acid % identity	locus tag	amino acid % identity
CDS	518	1873	+	JMUB590_0001	dnaA	chromosomal replication initiator protein DnaA	S. epidermidis-S. capitis-S. caprae_CG		S. caprae_CG	JMUB898_0001	1	JMUB145_0001	1
CDS	2183	3316	+	JMUB590_0002	dnaN	DNA polymerase III subunit beta	S. epidermidis-S. capitis-S. caprae_CG		S. caprae_CG	JMUB898_0002	1	JMUB145_0002	1
CDS	3707	3943	+	JMUB590_0003	yaaA	S4 domain-containing protein YaaA	S. caprae_CG		S. caprae_CG	JMUB898_0003	1	JMUB145_0003	1
CDS	3940	5055	+	JMUB590_0004	recF	DNA replication and repair protein RecF	S. epidermidis-S. capitis-S. caprae_CG		S. caprae_CG	JMUB898_0004	1	JMUB145_0004	1
CDS	5078	6997	+	JMUB590_0005	gyrB	DNA gyrase subunit B	S. epidermidis-S. capitis-S. caprae_CG		S. caprae_CG	JMUB898_0005	1	JMUB145_0005	1
CDS	7034	9709	+	JMUB590_0006	gyrA	DNA gyrase subunit A	S. epidermidis-S. capitis-S. caprae_CG		S. caprae_CG	JMUB898_0006	1	JMUB145_0006	0.9989
CDS	9785	10597	-	JMUB590_0007	nnrD	ADP-dependent (S)-NAD(P)H-hydrate dehydratase	S. epidermidis-S. capitis-S. caprae_CG		S. caprae_CG	JMUB898_0007	1	JMUB145_0007	1
CDS	11009	12514	+	JMUB590_0008	hutH	histidine ammonia-lyase	S. capitis-S. caprae_CG		S. caprae_CG	JMUB898_0008	1	JMUB145_0008	1
CDS	12894	14180	+	JMUB590_0009	serS	seryl-tRNA synthetase	S. epidermidis-S. capitis-S. caprae_CG		S. caprae_CG	JMUB898_0009	1	JMUB145_0009	0.9977
CDS	14497	15189	+	JMUB590_0010		amino acid permease	S. epidermidis-S. capitis-S. caprae_CG		S. caprae_CG	JMUB898_0010	1	JMUB145_0010	1
CDS	15186	15515	+	JMUB590_0011		probable membrane protein	S. epidermidis-S. caprae_CG		S. caprae_CG	JMUB898_0011	1	JMUB145_0011	1
CDS	15808	16776	+	JMUB590_0012		hypothetical protein, similar to homoserine-o-acetyltransferase	S. epidermidis-S. capitis-S. caprae_CG		S. caprae_CG	JMUB898_0012	1	JMUB145_0012	1
CDS	17006	17917	+	JMUB590_0013		hypothetical protein	S. epidermidis-S. capitis-S. caprae_CG		S. caprae_CG	JMUB898_0013	1	JMUB145_0013	1
CDS	17946	19913	+	JMUB590_0014		hypothetical protein	S. epidermidis-S. capitis-S. caprae_CG		S. caprae_CG	JMUB898_0014	1	JMUB145_0014	1
CDS	19910	20356	+	JMUB590_0015	rplI	50S ribosomal protein L9	S. epidermidis-S. capitis-S. caprae_CG		S. caprae_CG	JMUB898_0015	1	JMUB145_0015	1
CDS	20582	21982	+	JMUB590_0016	dnaC	replicative DNA helicase	S. epidermidis-S. capitis-S. caprae_CG		S. caprae_CG	JMUB898_0016	1	JMUB145_0016	1
CDS	22260	23543	+	JMUB590_0017	purA	adenylosuccinate synthase	S. epidermidis-S. capitis-S. caprae_CG		S. caprae_CG	JMUB898_0017	1	JMUB145_0017	1
tRNA	23944	24015	+	JMUB590_0018		tRNA-Glu
tRNA	24024	24096	+	JMUB590_0019		tRNA-Asp
CDS	24609	25310	+	JMUB590_0020	vicR	response regulator VicR	S. epidermidis-S. capitis-S. caprae_CG		S. caprae_CG	JMUB898_0020	1	JMUB145_0020	1
CDS	25323	27155	+	JMUB590_0021	walK	two-component sensor histidine kinase, walK	S. epidermidis-S. capitis-S. caprae_CG		S. caprae_CG	JMUB898_0021	1	JMUB145_0021	0.9984
CDS	27148	28485	+	JMUB590_0022		hypothetical protein	S. epidermidis-S. capitis-S. caprae_CG		S. caprae_CG	JMUB898_0022	1	JMUB145_0022	1
CDS	28486	29274	+	JMUB590_0023		hypothetical protein	S. epidermidis-S. capitis-S. caprae_CG		S. caprae_CG	JMUB898_0023	1	JMUB145_0023	1
CDS	29783	30574	+	JMUB590_0024		metallo-hydrolase	S. epidermidis-S. capitis-S. caprae_CG		S. caprae_CG	JMUB898_0024	1	JMUB145_0024	1
CDS	30983	31462	+	JMUB590_0025	orfX	hypothetical protein OrfX, similar to 23S rRNA (pseudouridine1915-N3)-methyltransferase	S. caprae_CG	SCCmec (DR-1 31444-31472)	S. caprae_CG	JMUB898_0025	1	JMUB145_0025	1
CDS	31784	33040	+	JMUB590_0026		hypothetical protein		SCCmec
CDS	33455	33694	+	JMUB590_0027		hypothetical protein		SCCmec
CDS	33726	34400	-	JMUB590_0028	tnp	transposase for IS431		SCCmec		JMUB898_0028	1	JMUB145_0036	0.9955
CDS	34658	34825	+	JMUB590_0029		putative HMG-CoA synthase		SCCmec		JMUB898_0029	1	JMUB145_0037	1
CDS	35702	36445	+	JMUB590_0030		glycerophosphoryldiester phosphodiesterase homologue		SCCmec		JMUB898_0030	1	JMUB145_0038	1
CDS	36542	36970	+	JMUB590_0031		maoC like domain protein		SCCmec		JMUB898_0031	1	JMUB145_0039	1
CDS	37016	39022	-	JMUB590_0032	mecA	penicillin binding protein 2 prime		SCCmec		JMUB898_0032	1	JMUB145_0040	0.9985
CDS	39122	40108	+	JMUB590_0033	mecR1	mecA regulatory sensor-transducer MecR1		SCCmec
CDS	40080	40340	+	JMUB590_0034		hypothetical protein		SCCmec		JMUB898_0034	1	JMUB145_0057	0.925
CDS	40331	41854	-	JMUB590_0035	tnp	tranpsosase for ISSepi1		SCCmec
CDS	41990	42496	-	JMUB590_0036		hypothetical protein		SCCmec		JMUB898_0036	1	JMUB145_0055	0.9401
CDS	42511	42822	-	JMUB590_0037		hypothetical protein		SCCmec		JMUB898_0037	1	JMUB145_0054	0.8738
CDS	42909	43259	-	JMUB590_0038		hypothetical protein		SCCmec		JMUB898_0038	1	JMUB145_0053	0.5495
CDS	43780	45408	-	JMUB590_0039	ccrB2	cassette chromosome recombinase B2		SCCmec
CDS	45430	46779	-	JMUB590_0040	ccrA2	cassette chromosome recombinase A2		SCCmec
CDS	47013	48800	-	JMUB590_0041		hypothetical protein		SCCmec
CDS	48800	49090	-	JMUB590_0042		hypothetical protein		SCCmec
CDS	49229	50278	+	JMUB590_0043		hypothetical protein		SCCmec
CDS	50786	52276	+	JMUB590_0044		AAA family ATPase		SCCmec
CDS	52649	52963	-	JMUB590_0045		Zn-dependent hydrolase		SCCmec
CDS	52900	53904	-	JMUB590_0046		Zn-dependent hydrolase		SCCmec
CDS	54023	54160	+	JMUB590_0047		hypothetical protein		SCCmec
CDS	54157	54528	+	JMUB590_0048		HNH endonuclease family protein		SCCmec
CDS	54657	55277	+	JMUB590_0049		hypothetical protein		SCCmec (DR-2 55582-55610)
CDS	55856	56377	+	JMUB590_0050		hypothetical protein	S. caprae_CG		S. caprae_CG	JMUB898_0050	0.9942	JMUB145_0066	1
CDS	56630	57943	+	JMUB590_0051		hypothetical protein	S. caprae_CG		S. caprae_CG	JMUB898_0051	1	JMUB145_0067	1
CDS	57949	59730	+	JMUB590_0052		hypothetical protein	S. caprae_CG		S. caprae_CG	JMUB898_0052	1	JMUB145_0069	1
CDS	59936	60844	+	JMUB590_0053		hypothetical protein	S. caprae_CG		S. caprae_CG	JMUB898_0053	1	JMUB145_0070	1
CDS	61083	62639	+	JMUB590_0054	hsdM	type I restriction-modification system, DNA methylase	S. caprae_CG		S. caprae_CG	JMUB898_0054	1	JMUB145_0071	1
CDS	62632	63852	+	JMUB590_0055	hsdS	type I restriction-modification system, specificity subunit S	S. caprae_CG		S. caprae_CG	JMUB898_0055	1	JMUB145_0072	1
CDS	63965	64879	+	JMUB590_0056		hypothetical protein	S. caprae_CG		S. caprae_CG	JMUB898_0056	1	JMUB145_0074	1
CDS	65106	66095	+	JMUB590_0057	hlb	beta-hemolysin	S. epidermidis-S. capitis-S. caprae_CG		S. caprae_CG	JMUB898_0057	1	JMUB145_0075	1
CDS	66566	67270	+	JMUB590_0058		hypothetical protein	S. caprae_CG		S. caprae_CG	JMUB898_0058	1	JMUB145_0076	1
CDS	67327	67998	+	JMUB590_0059		hypothetical protein	S. caprae_CG		S. caprae_CG	JMUB898_0059	1	JMUB145_0077	1
CDS	68487	70337	+	JMUB590_0060		tyrosine decarboxylase	S. caprae_CG		S. caprae_CG	JMUB898_0060	1	JMUB145_0078	1
CDS	70398	71795	+	JMUB590_0061	nhaC_2	Na+/H+ antiporter NhaC	S. caprae_CG		S. caprae_CG	JMUB898_0061	1	JMUB145_0079	1
CDS	71919	72587	+	JMUB590_0062		hypothetical protein	S. caprae_CG		S. caprae_CG	JMUB898_0062	1	JMUB145_0080	1
CDS	72914	73408	-	JMUB590_0063		hypothetical protein	S. epidermidis-S. capitis-S. caprae_CG		S. caprae_CG	JMUB898_0063	1	JMUB145_0084	1
CDS	73594	74613	+	JMUB590_0064	panE	2-dehydropantoate 2-reductase	S. caprae_CG		S. caprae_CG	JMUB898_0064	1	JMUB145_0085	1
CDS	74649	75389	+	JMUB590_0065		putative acetoacetate decarboxylase	S. caprae_CG		S. caprae_CG	JMUB898_0065	1	JMUB145_0086	1
CDS	75577	76557	-	JMUB590_0066	dus	probable tRNA-dihydrouridine synthase	S. epidermidis-S. capitis-S. caprae_CG		S. caprae_CG	JMUB898_0066	1	JMUB145_0087	1
CDS	76514	76690	+	JMUB590_0067		NBS-LRR resistance-like protein 4F	S. caprae_CG		S. caprae_CG	JMUB898_0067	1	JMUB145_0088	1
CDS	76734	77273	-	JMUB590_0068		hypothetical protein	S. caprae_CG		S. caprae_CG	JMUB898_0068	1	JMUB145_0089	1
CDS	77328	77909	-	JMUB590_0069		hypothetical protein	S. caprae_CG		S. caprae_CG	JMUB898_0069	1	JMUB145_0090	1
CDS	78232	79734	+	JMUB590_0070		putative trypsin	S. capitis-S. caprae_CG		S. caprae_CG	JMUB898_0071	0.996	JMUB145_0091	1
CDS	79965	81014	+	JMUB590_0071		ABC transporter permease	S. epidermidis-S. capitis-S. caprae_CG		S. caprae_CG	JMUB898_0072	1	JMUB145_0092	0.9971
CDS	81027	81689	+	JMUB590_0072		ABC transporter ATP-binding protein	S. epidermidis-S. capitis-S. caprae_CG		S. caprae_CG	JMUB898_0073	1	JMUB145_0093	1
CDS	81853	82281	+	JMUB590_0073		Rrf2 family transcriptional regulator	S. caprae_CG		S. caprae_CG	JMUB898_0074	1	JMUB145_0094	1
CDS	82427	83065	+	JMUB590_0074	ywnB	ADP-L-glycero-D-manno-heptose-6-epimerase	S. caprae_CG		S. caprae_CG	JMUB898_0075	1	JMUB145_0095	1
CDS	83388	83537	+	JMUB590_0075		hypothetical protein	S. caprae_CG		S. caprae_CG	JMUB898_0076	1	JMUB145_0096	1
CDS	83728	84690	+	JMUB590_0076		hypothetical protein	S. capitis-S. caprae_CG		S. caprae_CG	JMUB898_0077	1	JMUB145_0097	1
CDS	84707	85585	+	JMUB590_0077		hypothetical protein	S. capitis-S. caprae_CG		S. caprae_CG	JMUB898_0078	1	JMUB145_0098	1
CDS	85779	86915	+	JMUB590_0078		GroES-like protein	S. capitis-S. caprae_CG		S. caprae_CG	JMUB898_0079	1	JMUB145_0099	1
CDS	87275	87979	+	JMUB590_0079		putative lipoprotein	S. caprae_CG		S. caprae_CG	JMUB898_0080	1	JMUB145_0100	1
CDS	87982	89364	+	JMUB590_0080		hypothetical protein	S. caprae_CG		S. caprae_CG	JMUB898_0081	1	JMUB145_0101	1
CDS	89364	89690	+	JMUB590_0081		hypothetical protein	S. caprae_CG		S. caprae_CG	JMUB898_0082	1	JMUB145_0102	1
CDS	89694	89978	+	JMUB590_0082		hypothetical protein	S. caprae_CG		S. caprae_CG	JMUB898_0083	1	JMUB145_0103	1
CDS	90073	90837	+	JMUB590_0083		hypothetical protein	S. caprae_CG		S. caprae_CG	JMUB898_0084	1	JMUB145_0104	0.9961
CDS	90879	91643	+	JMUB590_0084		putative lipoprotein	S. caprae_CG		S. caprae_CG	JMUB898_0085	1	JMUB145_0105	1
CDS	91971	93401	-	JMUB590_0085		ABC transporter, ATP-binding protein	S. caprae_CG		S. caprae_CG	JMUB898_0086	1	JMUB145_0106	1
[truncated: 2,500 more rows]

## Sheet: Dataset S2-3
Dataset S2-3. Genome information of S. caprae JMUB145
[truncated: 2,569 more rows]

## Sheet: Dataset S2-4
Dataset S2-4. Genome information of S. epidermidis RP62a
[truncated: 2,576 more rows]

[truncated: 1 more sheets: Dataset S2-5]
